# Supplementary material for: Transcriptome analysis reveals molecular targets of erythrocyte invasion phenotype diversity in natural Plasmodium falciparum isolates from Cameroon
Source: Front Parasitol. 2024 May 24;3:1370615. doi: 10.3389/fpara.2024.1370615 (PMC11731687; doi:10.3389/fpara.2024.1370615)
Supplement: Supplementary file 1 [file DataSheet_1.zip]

Archive with 12 entries (12 files):
- Figure S1.PNG
- Figure S2.PNG
- Figure S3.PNG
- Figure S4.PNG
- Figure S5.PNG
- Supplementary Material.DOC
- Table S1.XLSX
- Table S2.XLSX
- Table S3.XLSX
- Table S4.XLSX
- Table S5.XLSX
- Table S6.XLSX
