# Supplementary material for: Transcriptome analysis reveals molecular targets of erythrocyte invasion phenotype diversity in natural Plasmodium falciparum isolates from Cameroon
Source: Front Parasitol. 2024 May 24;3:1370615. doi: 10.3389/fpara.2024.1370615 (PMC11731687; doi:10.3389/fpara.2024.1370615)
Supplement: Supplementary file 1 [file DataSheet_1.zip › Table S1.XLSX]

## Sheet: RTqPCR Gene primers
Primer Sequences used for Transcript Abundance Estimation by RT-qPCR
DIFFERENTIALY EXPRESSED GENE SET
surf 4.2	F: 5’ CAACCAGACAAACAACAAGAAA-3′
	R: 5’-TCCAT TCTGATGCTTTCCAC-3
surf 8.2	F: 5’-GTAAAT GGTGAATTAGCTAGTGAAG- ′
	R: 5’-CCTTTATATC TTCGGCTTCTTCT-3′,
clag 3.2	F: 5’-GGGCTGCTGTTATACC TTG-3′
	R: 5’-AGAATGAGGAGGTTCAGTTTG-3′,
msp6	F: 5’-CGCAATAACAAGAAGTCACAAA- 3′
	R: 5′-AAGATTGTAGGAGGGTG TTAAT-3
dblmsp2	F: 5’-GAGAAGAA GCCAAAGTAAATGAAC-3′
	R: 5’-GAATGTGTCAAG TGCATCATAA-3′,
Pfeba175	F: 5′-AATTTCTGTAAAATATTGTGACCATATG-3′
	R: 5′- GATACTGCACAACACAGATTTCTTG-3′,
Pfeba140	F: 5’-GCAAAATAAATGCAACAATGAATA-3′
	R, 5′-AACAAGGACCCGGTGAACTA-3′,
Pfrh2b	F: 5′-ACAGAAAGCGATGATATTGATAACA
	3: R: 5′-CCCATGGGTGTTACTTCTATGACT-3′,
Pfrh4	F: 5′-GAAATGACGCAATTCCCTCAAAAGA-3′ R:
	5′-GGTGTGTTTTATTTATATCATGTTGATTGA-3′,
Pfrh5	F: 5′- ACGAAGAATCAAGAAAATAATCTGACGTTACT-3’
	R: 5’ TGTTGAATGATCAGCATTATTTGTTTTTATATTC-3′.
HOUSEKEEPING GENE
GAPDH	F: 5’-TTTCCATGTGAGGTAACCCA-3’
	R: 5’-CAAGGAATTTGAGATGGATCC-3’
SCHIZONT CONTROL GENE
AMA1	F: 5′-GGATTATGGGTCGATGGAAATTGTG-3’
	R: 5′-CATAATCTGTTAAATGTTCATATTGTTTAGGTTGAT-3′.
