# Supplementary material for: Transcriptome analysis reveals molecular targets of erythrocyte invasion phenotype diversity in natural Plasmodium falciparum isolates from Cameroon
Source: Front Parasitol. 2024 May 24;3:1370615. doi: 10.3389/fpara.2024.1370615 (PMC11731687; doi:10.3389/fpara.2024.1370615)
Supplement: Supplementary file 1 [file DataSheet_1.zip › Table S2.XLSX]

## Sheet: Sheet1
	Table 2:
	Sequencing Run Metrics. Mapping Statistics and Genome Coverage of bulk RNA-seq generated Transcriptome data of Cameroonian Isolates.
	Column1	Column2	Column3	Column4	Column5	Column6
	Sample ID	Sample Origin	Invasion Phenotype (Nm/Chy Treatment)	Total No of Paired Reads Generated	Number of Reads (%) mapped to P. falc 3D7 reference genome.	Mean Coverage Across all Genes
	10A	NWR	SA-Independent	19 834 564	16 934 751 (85.38)	74.13
	09A	NWR	SA-Independent	24 695 566	23 206 423 (93.97)	78.85
	42A	NWR	SA-Independent	22 076 758	20 337 109 (92.12)	76.67
	31A	NWR	SA-Independent	23 800 440	20 758 743 (87.22)	79.17
	13A	SWR	SA-Independent	18 306 378	16 876 649 (92.19)	73.35
	12A	SWR	SA-Independent	20 355 832	18 458 668 (90.68)	77.88
	37A	SWR	SA-Independent	18 683 492	16 645 123 (89.09)	79.95
	11A	SWR	SA-Independent	23 282 728	21 827 557 (93.75)	79.07
	20A	SWR	SA-Independent	29 008 162	24 401 665 (84.12)	86.42
	05A	SWR	SA-Independent	21 410 492	18 738 462 (87.52)	79.59
	32A	SWR	SA-Independent	26 939 448	25 476 635 (94.57)	81.78
	24A	NWR	SA-dependent	18 524 654	10 743 648 (85.78)	71.31
	14A	NWR	SA-dependent	22 620 342	19 969 237 (88.28)	76.26
	19A	SWR	SA-dependent	33 100 908	28 423 749 (85.87)	89. 13
	07A	SWR	SA-dependent	20 397 809	17 340 177 (85.01)	77.42
	73A	SWR	SA-dependent	22 930 462	20 593 847 (89.81)	76.59
	Dd2	Control Strain	SA-dependent	24 564 426	21 218 752 (93.75)	80.07
	3D7	Control Strain	SA-Independent	26 906 751	26 452 026 (98.31)	83.36
	Reads were aligned to 3D7 v3 reference genome using the DART splice-aware tool.
	Genome-wide mean coverage was calculated using Qualimap2 tool.
	SA-dep (sialic acid-dependent) and SA-Indep (sialic acid-independent) pathways of invasion correspond to >50% and <50% Invasion inhibition into Neum treated RBCs respectively.
