# Supplementary material for: Transcriptome analysis reveals molecular targets of erythrocyte invasion phenotype diversity in natural Plasmodium falciparum isolates from Cameroon
Source: Front Parasitol. 2024 May 24;3:1370615. doi: 10.3389/fpara.2024.1370615 (PMC11731687; doi:10.3389/fpara.2024.1370615)
Supplement: Supplementary file 1 [file DataSheet_1.zip › Table S3.XLSX]

## Sheet: Sheet1
Gene_ID	12A_S1	10A_S	07A_S	31A_S1	13A_S	24A_S	20A_S2	11A_S2	14A_S	42A_S1	09A_S1	19A_S2	05A_S	32A_S1	73A_S	37A_S1	3D7 Control_S1	Dd2 Control_S
PF3D7_0100700	0	0	0	0	0	0	0	0	0	1.46454	0	0	0	2.34436	0	0	0	0
PF3D7_0101100	4275	7425	925	4225	6700	850	4175	5275	525	2100	10050	825	2225	3275	450	3275	5300	650
PF3D7_0101200	9720	8610	810	10740	7740	720	4710	6030	330	8820	5760	690	8340	9030	240	5070	6060	480
PF3D7_0101300	1.827	3.1981	2.96145	1.15064	5.93754	6.5849	0.330582	1.90014	109.886	1.26596	1.04629	2.29576	4.68544	1.68873	0.707422	6.94165	6.90777	0.322868
PF3D7_0101400	3124	2244	682	4070	15576	814	2002	1606	352	1760	5984	484	1672	2112	220	2464	6864	220
PF3D7_0102000	4920	7980	147.331	1160	1420	400	3340	2880	180	1360	1560	220	2700	1960	40	4940	3400	140
PF3D7_0102200	1155	870	189.252	690	1185	39.8166	1920	1620	29.7344	570	2055	137.289	3225	960	75.8997	1395	1275	60.1953
PF3D7_0102300	30.1455	17.3611	15.7944	16.1089	25.9093	42.8019	23.1407	15.2011	67.6219	26.1632	36.9689	43.6194	32.3721	56.7414	21.9301	11.2802	79.6089	36.807
PF3D7_0102400	11.7898	10.1083	18.5039	50.2086	13.2695	18.7172	14.8314	13.0793	10.3898	30.8622	30.6512	50.0882	37.6965	105.447	28.26	10.6656	26.6544	7.93718
PF3D7_0102500	5.98085	3.71324	4.01155	12.5846	5.93065	13.0081	6.51803	4.06106	3.81667	8.63781	9.55362	21.4232	10.3217	30.7039	10.1683	3.26496	16.4098	3.40165
PF3D7_0102600	37.7531	52.2875	78.6133	39.7201	32.9067	129.862	24.9754	69.6457	129.618	29.4182	36.6539	88.0314	143.219	46.0884	139.964	26.6115	47.357	117.495
PF3D7_0102700	2376	2104.67	32.3799	2625.33	1892	188.142	1151.33	1474	268.435	2156	1408	230.758	2038.67	2207.33	163.039	1239.33	2013	198
PF3D7_0102800	3.36853	1.06403	3.44853	10.7191	2.93326	0.958494	1.79645	1.77013	6.56199	3.93114	6.90414	0.891117	19.1789	52.7018	3.1578	7.07294	13.2402	12.2817
PF3D7_0102900	1.37535	1.03179	1.48623	1.29928	1.82852	1.23926	1.86644	0.858245	3.18157	1.58834	0.262546	3.0244	1.60325	1.65264	0.931947	1.633	2.69758	1.45831
PF3D7_0103000	45.8042	82.0735	6.2722	14.9701	85.3895	5.97707	12.3027	38.2788	8.39732	18.7687	29.441	4.16769	29.7706	26.6716	17.3373	68.2699	143.782	17.8054
PF3D7_0103100	83.3334	107.03	96.4641	113.769	86.0156	77.4643	92.0938	109.763	270.86	161.9	97.7629	77.2105	141.471	158.051	138.514	90.2404	219.279	141.815
PF3D7_0103200	9.41639	7.68384	13.6567	17.6872	10.5424	6.25187	24.2123	5.1544	96.3029	12.5917	30.6527	3.73655	28.8862	17.774	11.322	12.2396	36.9058	30.6539
PF3D7_0103300	6.33386	5.51427	5.95727	10.342	6.23767	3.80477	13.7528	4.29402	45.5841	4.76813	12.3597	4.12687	16.4076	16.3926	5.995	6.23917	19.2266	15.4218
PF3D7_0103400	951.184	1185.37	172.606	546.342	1069.47	381.918	658.839	1007.74	1759.8	1320.58	1165.78	189.011	338.904	348.828	851.34	474.333	524.3	142.381
PF3D7_0103500	20.093	12.3546	7.47181	15.632	17.6694	17.5724	8.08403	14.3577	9.84299	13.0492	11.0556	12.4756	13.7229	35.9648	10.8006	7.85883	36.1203	18.5479
PF3D7_0103600	25.2102	42.7072	5.23607	160.689	32.3655	89.8507	91.4352	47.9107	44.1855	124.502	58.0715	27.0017	59.4631	240.89	134.703	5.33625	98.9348	9.08406
PF3D7_0103700	1.80995	0.603479	0.651961	2.70199	2.13896	0.724831	1.16444	1.50593	3.72173	2.4154	0.92136	1.01082	2.81317	1.93322	2.49182	1.14615	3.85232	3.12748
PF3D7_0103800	243.878	279.034	61.7319	227.124	199.272	68.3205	566.393	262.233	251.319	129.649	298.556	53.0983	162.527	95.8171	68.5772	329.473	176.716	38.3956
PF3D7_0103900	163.561	192.619	187.264	165.948	159.234	99.4881	381.553	191.051	218.186	79.187	163.902	108.642	94.4158	62.272	88.6931	225.221	225.028	125.54
PF3D7_0104000	241.877	225.505	274.873	197.592	217.49	139.769	514.248	230.779	145.964	132.38	275.531	97.4578	161.819	72.9038	127.25	307.168	308.424	168.655
PF3D7_0104100	0.689506	1.03454	1.11765	0.868498	1.22226	0.621284	0.374283	0.430266	0	0.955544	0.131623	0	0.643011	0.637325	0.53396	0.491207	2.20533	1.58405
PF3D7_0104200	0.692459	0.230881	0.498859	0.581479	0.545555	1.66385	0.501182	0.576145	0	0.213252	0.352497	0	0.43051	0.682725	0.178749	0.219249	2.15334	0.489488
PF3D7_0104300	400.596	372.306	123.29	274.517	393.494	119.315	369.844	364.59	107.993	259.833	402.131	94.0961	307.455	250.32	62.5092	419.105	227.122	107.807
PF3D7_0104400	196.481	22.2814	162.121	132.229	97.0223	162	171.027	66.6564	219.582	117.611	37.5897	145.053	98.8361	100.676	120.542	75.7428	367.419	205.419
PF3D7_0104500	24.0401	84.5507	25.9784	29.9552	28.4101	26.5528	17.3995	56.4574	28.7028	8.95583	11.5468	46.774	7.23194	13.4758	11.4104	16.9421	41.3536	14.8008
PF3D7_0104600	133.213	159.399	158.209	100.92	131.95	134.239	158.014	144.034	212.883	81.975	135.686	138.28	72.9174	58.4725	84.9086	159.85	233.977	99.7383
PF3D7_0104700	4.69323	6.36026	2.61761	3.17826	3.93612	7.63923	2.30107	3.527	2.80175	2.09808	1.96522	4.9462	2.54134	3.58239	5.04138	2.8761	16.6288	8.98952
PF3D7_0104800	609.831	411.326	155.177	604.646	548.117	131.744	542.207	404.986	31.0616	643.537	983.425	84.3632	1098.81	601.121	259.67	492.106	976.739	344.995
PF3D7_0105100	346.584	417.06	424.68	604.703	347.661	325.107	396.588	461.512	789.626	699.197	580.73	276.543	589.183	866.273	672.444	420.223	854.252	529.145
PF3D7_0105200	62.8949	102.895	113.618	172.443	84.4024	71.3519	105.851	107.971	262.941	168.023	136.843	56.1795	171.191	207.886	153.308	107.788	205.266	133.914
PF3D7_0105300	66.1306	94.5919	138.637	131.61	88.3114	70.313	183.317	103.442	232.528	109.364	109.576	71.4643	106.074	80.6862	92.694	112.44	122.202	51.8887
PF3D7_0105400	390.654	562.813	1670.81	598.31	451.728	1433.97	1137.61	573.74	1895.81	497.238	645.623	2351.59	535.415	515.559	499.079	617.967	817.66	2383.69
PF3D7_0105500	59.6766	49.3792	57.0601	67.4285	50.2164	39.9771	96.7867	48.8727	46.2573	55.1347	77.7752	36.1199	78.3796	91.4911	90.4926	60.2465	83.9283	43.9513
PF3D7_0105600	330.682	252.699	288.975	418.52	322.991	250.39	457.977	273.672	361.515	385.511	373.175	220.7	436.151	435.76	472.439	296.051	540.125	289.735
PF3D7_0105700	106.421	100.08	117.13	102.363	100.82	63.0187	146.104	96.9458	155.603	127.086	109.923	53.9324	112.663	127.523	131.507	110.643	188.878	125.859
PF3D7_0105800	67.2897	57.3409	75.3718	122.247	65.911	71.3589	60.7842	60.2935	136.502	205.634	68.6724	51.7083	101.248	174.248	220.965	78.7894	149.019	77.6605
PF3D7_0105900	103.952	73.0017	104.29	68.7444	99.867	76.577	102.865	81.0974	88.8573	61.8826	87.2576	71.1941	54.4039	66.3939	72.3209	94.4079	129.525	52.9475
PF3D7_0106000	67.5019	41.1194	53.0045	47.1707	72.0434	45.6698	71.6779	51.9852	41.064	50.3879	51.8996	31.6979	44.9799	47.4104	51.0984	51.1392	86.1211	40.4512
PF3D7_0106100	30.5974	26.3938	21.5373	51.6229	40.1402	21.2466	22.5519	22.4216	57.144	91.8085	18.6479	13.4039	30.3666	52.3085	53.0419	15.7317	46.6456	25.399
PF3D7_0106200	29.4434	31.448	31.8173	20.953	10.6156	27.8791	18.4207	29.0651	73.8832	12.4486	21.3391	8.77915	14.4271	19.558	15.072	27.9674	51.1615	23.2824
PF3D7_0106300	101.916	188.258	90.0403	1115.93	105.931	115.225	128.294	184.067	215.878	192.695	115.392	77.5888	104.041	169.988	177.615	72.3973	326.761	111.536
PF3D7_0106400	74.1505	74.857	62.3225	406.461	80.3269	35.8814	5.96311	150.811	12.706	437.049	229.1	72.47	362.399	359.448	539.668	60.651	295.048	259.167
PF3D7_0106500	82.2188	141.955	145.852	483.739	94.4578	210.076	4.69651	222.184	79.1157	304.127	332.905	376.228	371.341	540.401	358.911	166.854	535.1	325.024
PF3D7_0106600	16.8875	53.9108	25.2381	156.292	25.9021	43.3835	4.16092	34.3798	53.1959	113.199	113.585	79.4639	122.974	145.335	82.6411	22.1843	408.621	365.237
PF3D7_0106700	90.7413	69.652	78.8193	73.7381	92.2336	72.0164	88.2384	69.9368	104.26	92.5795	77.4327	59.0882	73.6242	66.2105	78.5894	74.9903	169.612	97.5957
PF3D7_0106800	830.256	777.318	1924.83	698.874	849.643	2846.59	1242.11	777.979	1797.94	625.325	965.493	2690.48	864.039	581.313	3717.89	976.746	612.102	2765.51
PF3D7_0106900	642.357	688.444	448.977	1057.14	707.822	146.682	84.8106	655.627	637.808	1522.02	347.486	74.4513	680.144	1879.7	1160.03	442.015	417.777	271.095
PF3D7_0107000	33.8049	49.1258	33.7734	49.811	33.9197	25.2876	34.6231	42.4552	129.842	70.1247	59.4177	12.8237	44.0164	95.7441	63.2243	36.3512	69.4728	44.1852
PF3D7_0107100	42.0075	56.8838	48.3921	75.708	67.9086	39.6365	50.7686	63.3082	58.6719	71.0303	78.6769	22.409	57.0991	112.236	60.1517	47.4303	104.208	64.5713
PF3D7_0107200	4174.26	5076.87	1552.2	6242.45	3728.9	888.514	7746.56	4214.21	1617.12	4887.22	4478.24	1045.13	4743.96	5656.21	1792.51	5172.78	2802.68	1914.17
PF3D7_0107300	762.365	911.362	2190.18	1018.99	728.655	1341.81	1353.8	745.519	2109.55	881.361	842.218	1523.81	956.737	979.613	2794.14	872.101	1423.54	2976.27
PF3D7_0107400	1224.22	1202.14	433.225	1592.27	1163.86	648.357	1682.44	1030.23	334.215	1244.21	1094.59	615.681	1456.95	1298.62	313.931	1127.61	1939.75	491.389
PF3D7_0107500	20.0051	19.7172	15.679	16.4296	19.0518	22.8457	22.2755	15.7302	28.4784	13.9465	19.8636	22.6517	15.6492	24.2213	18.3862	21.508	53.4074	30.5616
PF3D7_0107600	98.8101	116.266	104.149	86.0931	85.0046	76.5578	125.287	97.2728	123.74	51.2296	85.093	68.9131	69.5354	57.0842	60.0963	104.763	185.697	109.139
PF3D7_0107700	31.3491	39.5587	33.3555	34.4247	25.3634	29.1165	27.402	38.5231	66.9411	17.3779	23.5692	35.1503	25.4121	34.4154	30.4397	30.4648	76.6756	47.5591
PF3D7_0107800	4.10556	3.75715	1.69911	7.11518	4.12924	1.88902	2.02314	2.4711	3.23314	4.27732	3.00151	0.439059	6.92426	9.88278	5.8176	1.82542	14.9178	13.0288
PF3D7_0107900	2.73388	0	0.422042	3.2796	1.38464	0.703821	1.41336	1.62476	0	1.44332	1.19287	1.96304	2.18531	8.66393	2.41959	2.22585	3.46458	2.76076
PF3D7_0108000	1.47661	3.93869	1.59567	4.13319	1.16335	1.77402	1.78122	2.45717	0	1.81897	1.12751	0	1.83606	5.82343	6.09869	0.935062	3.51367	1.73966
PF3D7_0108100	382.443	400.269	1370.9	795.088	388.366	1224.12	564.052	459.08	485.807	510.677	416.802	2194.62	589.986	888.558	1637.31	397.246	511.856	1287.74
PF3D7_0108300	19.6921	20.5927	28.2119	30.0656	20.5684	25.0025	28.5412	21.5148	37.7312	31.4709	34.1738	17.2463	26.4797	30.8144	27.2262	19.2718	56.4631	31.4607
PF3D7_0108400	554.27	572.008	1873.1	495.518	589.214	1210.13	565.213	566.028	409.817	485.909	625.144	1610.55	351.986	375.905	1423.68	759.413	360.038	1639.91
PF3D7_0108500	176.062	186.891	132.015	153.124	154.988	203.967	186.591	148.73	33.2474	89.63	93.2825	225.75	86.2831	130.854	150.256	146.758	406.524	202.557
PF3D7_0108600	53.0186	60.057	51.2225	38.6244	53.9424	63.9079	53.1127	49.6636	12.9957	48.6591	36.1941	82.9465	28.8147	33.2334	45.4087	47.6927	131.418	67.51
PF3D7_0108700	87.281	78.0373	131.202	83.0375	90.8152	147.624	104.18	84.4666	117.308	78.5659	111.92	109.553	74.3926	78.4582	93.8725	95.1331	237.999	90.3747
PF3D7_0108800	214.69	262.834	319.12	442.053	222.31	215.241	556.495	277.507	392.338	458.495	418.609	191.356	666.912	500.329	489.293	366.446	700.284	485.043
PF3D7_0109000	2964.54	3273.94	780.311	2466.89	2932.74	443.305	3019.44	2924.18	496.495	1982.93	2683.61	672.331	2939.77	2241.75	646.935	3465.76	7253.76	1770.46
PF3D7_0109100	43.3264	49.8282	57.9026	88.5835	40.6897	51.2983	57.1117	55.118	288.575	127.628	51.8621	26.827	73.7827	80.8689	103.413	44.932	117.212	65.914
PF3D7_0109200	6.47682	2.77652	1.49979	2.33091	4.92053	5.83598	1.00451	2.30952	0	1.70968	3.88579	3.48798	3.02004	4.10514	2.50786	4.83383	9.43326	3.59728
PF3D7_0109300	879.029	662.285	917.805	537.216	809.678	685.605	990.071	708.329	259.392	512.436	891.374	606.379	670.99	542.41	542.98	1003.92	1318.77	633.166
PF3D7_0109400	4105.16	3360.55	1423.61	2936.65	4027.57	1234.16	4648.8	3239.99	704.766	2577.98	4873.43	1234.46	3465.37	2650.42	903.738	4828.24	4308.21	1074.06
PF3D7_0109500	136.814	100.219	114.99	58.6038	162.5	283.911	37.0082	103.484	51.1499	83.6291	75.4491	125.031	94.7246	56.2045	75.9844	84.6681	385.507	101.596
PF3D7_0109600	5.71088	1.4281	0.771415	2.99725	2.53087	2.57291	2.58335	2.3758	0	1.97859	0.545087	5.38211	1.99717	2.11147	2.21128	0	8.62829	6.05538
PF3D7_0109700	392.507	338.7	1198.39	325.172	374.546	1314.39	482.944	419.187	1756.33	310.133	302.84	1174.88	266.061	279.412	1132.37	455.744	672.931	704.407
PF3D7_0109800	58.5749	61.5856	160.772	34.8867	70.5495	211.454	21.6715	59.0125	10.3898	32.3318	44.1549	190.476	35.0787	30.0289	118.692	41.5957	119.298	146.441
PF3D7_0109850	513.867	554.279	1661.79	323.404	550.091	2433.55	230.523	596.558	531.291	219.529	514.805	2518.41	432.405	290.261	803.717	506.801	1241.43	1290.75
PF3D7_0109950	123.833	110.389	420.173	111.53	117.53	437.073	131.422	119.048	356.222	91.8826	121.502	541.799	116.081	119.088	351.791	121.283	312.599	500.722
PF3D7_0110000	180.725	143.609	443.134	128.649	179.968	607.563	148.067	144.643	127.331	101.284	143.601	518.744	158.272	106.164	297.316	178.201	354.59	456.209
PF3D7_0110100	514.523	493.788	1430.32	344.061	504.508	1929.67	422.879	446.61	492.844	307.607	435.309	2048.7	403.924	331.62	958.32	493.221	1136.67	1480.34
PF3D7_0110200	50.9022	62.1472	82.5093	38.9725	59.2704	133.55	56.3458	26.7814	124.678	20.7477	17.7191	141.094	32.1118	80.8152	199.994	41.9512	132.355	263.514
PF3D7_0110400	106.499	81.5131	239.024	78.9307	104.967	242.43	162.588	77.4892	143.629	106.361	95.4774	214.552	144.353	139.011	423.723	96.6555	283.798	608.966
PF3D7_0110500	108.689	81.2199	236.025	75.5495	103.537	149.387	159.652	71.3648	143.985	97.0621	97.8264	166.735	158.306	141.459	382.652	82.9953	190.557	422.283
PF3D7_0110600	40.7197	35.1548	44.6639	62.9641	34.6251	38.7121	56.4342	43.8912	70.4507	50.8726	48.0145	38.4396	70.4323	59.0145	79.3871	43.3922	119.154	80.4416
PF3D7_0110700	418.391	476.634	305.411	230.443	466.516	1055.15	78.3664	462.478	120.494	244.85	303.822	772.7	242.427	279.781	208.223	258.149	1471.93	416.782
PF3D7_0110800	199.768	207.146	266.52	166.275	189.696	214.841	214.76	214.468	336.088	173.469	193.245	164.159	178.649	121.078	151.073	246.792	440.326	225.485
PF3D7_0110900	16.7165	5.18927	5.60617	6.77666	9.53701	10.388	4.58925	7.67372	0	9.05353	7.92271	2.89732	11.2888	9.37743	7.58871	4.92783	25.4643	15.0764
PF3D7_0111000	99.3766	90.4018	77.7257	118.243	113.539	116.903	75.0184	104.069	109.028	97.1365	97.2867	98.435	88.3283	139.932	109.546	67.3986	200.33	83.4276
PF3D7_0111200	15.399	19.804	10.6975	11.0837	9.09908	1.98219	9.55314	7.32135	122.133	7.11349	2.51964	8.29285	19.4894	18.707	11.0733	5.22394	52.5209	50.5388
PF3D7_0111300	11.3515	16.3394	7.67915	8.6022	10.6883	6.31993	11.756	13.2841	46.1137	11.937	10.9227	5.79837	11.963	12.9662	14.937	9.02919	30.0662	23.7463
PF3D7_0111400	362.058	392.297	166.22	451.325	410.863	134.546	535.162	365.233	138.724	496.559	585.887	125.089	595.175	463.615	143.035	537.437	1104.04	233.466
PF3D7_0111500	1078.8	1000.83	301.542	2286.28	1018.07	122.192	715.997	1029.95	273.487	1516.32	1851.93	147.83	1823.21	2526.88	549.1	923.981	1728.9	454.109
PF3D7_0111600	597.406	606.659	164.668	1249.79	511.083	67.092	441.785	551.086	96.1371	675.524	867.706	87.036	807.826	1355.04	303.731	432.996	1028.43	275.716
PF3D7_0111700	756.377	674.342	173.738	1477.42	673.641	64.2028	422.483	645.287	236.677	858.321	1203.23	75.7601	999.277	1487.44	309.851	695.032	1058.54	288.644
PF3D7_0111800	1009.71	971.957	156.812	1269.86	903.403	80.0792	394.609	628.672	295.533	993.964	956.683	95.5346	872.665	1361.97	310.245	486.72	1377.67	379.144
PF3D7_0111900	2157.17	1913.18	303.994	2957.25	1962.07	177.672	896.247	1597.95	243.274	2080.44	2701.11	151.968	1982.28	3213.6	754.336	1090.07	3239.86	902.283
PF3D7_0112000	1.20305	3.6101	1.30004	2.42456	2.84346	2.60163	1.21902	2.20213	4.45278	2.66756	1.46979	1.81406	2.01946	4.09216	2.60862	1.59983	6.34344	3.74181
PF3D7_0112100	20.3755	30.2426	10.654	9.38284	24.0793	23.6896	6.1843	21.8748	12.1637	6.07249	7.52818	9.91096	2.45181	35.4798	10.689	13.7351	32.5173	8.82769
PF3D7_0112200	57.1781	60.328	54.6317	50.3478	54.7143	85.4593	83.9659	49.9352	103.955	50.0403	54.7667	54.9824	38.3238	48.883	53.0252	51.3912	139.002	53.5426
PF3D7_0112800	31.1754	45.9827	22.2689	42.1524	33.7201	15.2357	90.6377	32.973	29.336	39.5426	61.7311	11.9515	63.0739	73.0658	58.1057	30.1145	122.434	107.199
PF3D7_0112900	2.85166	4.56388	0	5.7471	1.34801	2.05561	4.95348	5.21985	10.5547	1.05385	0.870985	2.86666	3.72311	10.1217	5.30005	3.25045	14.5535	12.4979
PF3D7_0113000	183.92	236.76	592.096	180.362	180.308	399.461	189.487	240.45	834.639	175.389	239.597	412.378	336.025	254.735	536.153	210.096	455.238	966.254
PF3D7_0113100	164.53	177.67	650.617	185.397	156.041	526.96	276.47	157.989	711.529	166.984	222.803	471.637	181.99	147.788	506.649	220.308	380.787	615.403
PF3D7_0113200	49.0794	50.1834	180.324	34.3445	50.9119	104.17	33.6803	49.3049	80.7357	20.9926	48.3022	127.455	49.8382	28.8992	84.4612	59.0508	73.6571	116.801
PF3D7_0113300	88.4454	72.2497	307.039	54.3101	88.8444	217.167	55.479	69.143	296.669	46.3046	97.9256	215.33	93.9943	50.6862	169.092	105.89	156.401	252.036
PF3D7_0113400	47.9079	242.929	136.707	31.639	54.8473	268.449	44.4265	42.352	250	54.405	152.776	265.256	137.464	32.6582	117.098	36.9739	128.993	118.529
PF3D7_0113600	220.907	225.686	23.3295	327.352	221.932	23.2068	220.505	220.925	28.0372	424.075	129.788	16.9431	235.462	368.225	23.4061	419.931	227.209	34.0021
PF3D7_0113700	36.6442	54.0446	18.7877	35.7126	40.1443	20.2449	27.1028	71.8828	247.499	25.7004	27.1637	14.1164	52.6317	65.8631	29.4133	11.433	77.5344	57.2895
PF3D7_0113800	246.146	235.295	81.4065	341.191	242.956	54.2236	41.0286	239.797	3.27069	116.625	327.861	97.2707	170.296	286.531	128.618	89.2252	126.933	72.7093
PF3D7_0113900	2.20887	0.883783	1.43218	0.370971	1.04416	3.1845	1.59871	0.735136	8.1756	2.04076	1.34931	1.11024	2.4719	1.30669	1.02634	1.67851	4.43363	1.24913
PF3D7_0114000	1.61984	2.8723	1.27305	3.58605	2.26234	0.398063	0.959229	1.22523	5.4504	3.60533	2.13641	0.185041	1.30462	2.50449	3.64922	0.769318	1.75129	1.35322
PF3D7_0114100	1.87466	0.468789	0.506451	1.18065	1.10771	0	0.678411	0.779883	0	0.432995	1.78931	0	0.874122	0.346557	1.45175	0	0.993873	0.993873
PF3D7_0114200	0.30975	0	0	0.260106	0.73211	0.558203	0.224188	0.25772	0	0.57235	0	0	0.288862	0.229046	0	0	1.65299	1.09478
PF3D7_0114300	2.02112	8.7605	0	10.7489	0.79617	1.21409	0.975216	11.4911	6.23389	2.17851	28.0362	0	1.25655	0.249088	1.56517	0	1.21409	0
PF3D7_0114500	6.79775	20.3987	10.494	73.392	9.18106	12.2503	7.02858	18.5837	179.716	4.48599	18.5379	12.2027	22.6405	22.9789	10.5285	17.5261	21.1743	8.92396
PF3D7_0114800	331	266	35	328	369	37	749	211	60	521	191.17	76	202	398	25	371	341.004	41
PF3D7_0114900	0	0	0	0	0.600883	0	0.736012	0	0	0	0	0	0	0	0	0.965937	0	0
PF3D7_0115000	1.17531	1.5675	0.604796	2.72584	1.19053	0.605155	0.324059	1.44355	4.14298	1.49952	2.3077	0.421962	1.35702	1.4071	1.34359	0.31897	1.11946	0.514309
PF3D7_0115100	2.5665	1.10022	3.56583	14.4704	3.03303	8.58949	1.59219	2.13539	13.5704	5.08106	17.0775	11.9786	10.9414	22.2315	4.82683	2.7861	17.1422	8.55271
PF3D7_0115150	1.60088	3.20262	5.18987	8.51396	1.26126	0.961657	1.93112	1.77597	9.87547	23.6647	0.407466	0	45.2856	11.4432	20.2491	6.08253	59.0524	58.0907
PF3D7_0201100	134	221	18	276	342	11	432	198	7	222	432	3.81549	221	211	5	432	312	3
PF3D7_0201400	0	0	0	0	0	0	0.496925	0	0	0	0	0	0	0.507695	0	0	0	0
PF3D7_0201500	8.45434	10.1479	9.59277	24.8478	8.49248	6.09426	44.6687	16.5305	31.2917	70.6886	1.29111	1.06235	47.6996	86.2724	65.4712	4.81832	37.1706	31.0764
PF3D7_0201600	8.20645	8.8742	5.5126	39.4847	8.12552	0.799402	6.58171	12.3642	32.837	127.457	0.677433	1.67222	41.3679	27.7174	114.908	4.00287	23.6898	22.8904
PF3D7_0201700	1.55528	3.8294	0.258565	1.80833	2.12076	1.50919	0.259769	3.18532	6.64211	2.1001	0.822168	0.901997	0.780986	1.0616	1.48237	0.227279	2.43945	0.930262
PF3D7_0201800	1.27717	0.255501	0	0.857979	0.603731	0.460319	0.184875	0	0	0	0	0.641942	0	0.188882	0.19781	0.242629	1.002	0.541684
PF3D7_0201900	4.68066	8.07859	10.7607	12.6778	5.26035	2.81169	10.6614	9.58337	75.5816	7.16497	7.35833	1.84521	9.8855	3.05395	6.78752	10.2869	16.9222	14.1105
PF3D7_0202000	792.565	658.782	1634.99	506.065	804.776	772.867	205.823	704.621	982.23	269.726	811.646	1316.03	630.309	454.884	1332.63	485.372	456.08	1683.21
PF3D7_0202100	3.55752	0.355847	0.384435	3.88356	2.52252	3.20552	1.02993	0.887986	0	0.986028	1.08658	2.68217	0.995287	1.31532	1.10199	0	5.72027	2.51475
PF3D7_0202200	73.3436	112.268	143.303	256.62	90.1779	70.7594	121.45	147.937	301.626	269.335	69.5801	53.0628	262.192	336.089	291.448	130.186	221.058	150.299
PF3D7_0202300	3.61991	1.60928	0.869281	1.68875	0.475325	0	0.582219	1.33861	0	1.4864	0.92136	1.01082	0.750179	2.37935	2.49182	1.14615	3.12748	3.12748
PF3D7_0202400	32.7083	38.1397	23.9216	43.0202	31.6065	27.0296	7.9783	46.0837	55.1801	63.0256	25.1823	36.559	76.678	35.8119	47.0207	19.5681	172.972	145.943
PF3D7_0202500	7.05187	5.03839	2.17726	5.07571	11.9053	16.3392	0.729134	4.19096	18.6434	5.58442	4.61541	10.1271	5.63686	2.97974	0.780148	7.65527	25.5967	9.25757
PF3D7_0202600	15.181	16.2295	10.4158	47.6191	19.3644	10.422	7.96451	20.918	62.4318	8.16302	57.5912	7.46892	40.1497	12.3542	11.2587	9.38441	59.422	48.9999
PF3D7_0202700	173.388	243.649	82.3382	309.84	192.144	55.5013	320.03	294.518	414.513	275.486	143.39	49.7571	245.622	191.654	72.6348	189.202	501.12	111.539
PF3D7_0202800	1178.59	1775.05	525.62	2167.92	1058.05	489.65	2969.17	2019.06	2341.06	2177.79	1246.87	371.647	1806.94	1723.28	707.13	1246.44	4155.36	895.471
PF3D7_0202900	591.738	748.012	212.34	1927.25	663.475	91.7314	698.905	880.984	512.565	1753.18	641.317	82.7749	1830.38	2793.11	658.821	625.001	1319.73	348.177
PF3D7_0203000	1805.44	1630.88	472.338	1942.09	1796.05	131.75	692.023	1436.45	295.063	1736.4	1023.92	172.145	1237.48	2626.59	547.662	1513.41	898.299	167.683
PF3D7_0203100	366.825	322.814	91.4626	426.004	340.502	29.0679	141.881	351.423	84.2553	348.521	237.886	34.8704	262.026	597.811	135.959	295.677	191.66	34.8189
PF3D7_0203200	297.916	299.269	94.471	268.878	334.015	76.4782	101.822	278.064	39.2686	314.058	255.674	101.321	277.233	388.342	92.8422	274.516	476.475	82.3466
PF3D7_0203300	0.887184	0.88742	1.43807	1.11749	0	3.99701	0.642118	2.58356	0	1.22949	1.01615	0	0	1.9681	1.37409	0.421355	5.56485	1.56784
PF3D7_0203400	110.136	130.089	258.29	456.52	141.234	42.2293	19.5043	135.505	346.93	954.754	90.36	11.7782	460.007	1277.06	748.56	241.505	240.176	197.946
PF3D7_0203600	291.515	289.389	374.359	200.816	300.642	356.134	346.171	295.007	294.836	179.291	304.644	266.64	251.31	146.758	174.958	363.514	607.488	251.354
PF3D7_0203700	93.0938	88.4627	108.542	87.2253	91.4871	120.085	107.628	81.5332	86.1411	164.095	115.044	81.2699	100.067	89.3094	97.3252	100.76	245.81	125.725
PF3D7_0203800	437.127	522.428	686.674	499.259	462.864	937.646	566.092	542.744	1234.38	935.182	466.413	446.51	306.571	353.769	590.787	400.318	1345.43	407.787
PF3D7_0203900	9.88412	14.3638	14.5101	23.4905	10.3585	7.39378	26.0508	11.9479	34.5129	15.8515	17.0882	5.15553	22.7831	20.6855	22.6742	16.4744	36.3961	29.0023
PF3D7_0204000	119.004	96.7422	154.874	114.904	109.349	248.539	128.073	119.919	174.986	143.892	85.7118	136.468	55.1748	94.3912	143.311	112.397	285.492	36.9526
PF3D7_0204100	106.384	118.904	266.045	135.066	98.2035	201.785	163.782	96.3271	448.319	146.737	88.8684	208.13	100.393	114.876	406.945	93.3812	175.185	323.77
PF3D7_0204200	167.332	177.108	967.613	233.318	187.172	1075.06	170.117	199.447	1231.48	307.036	203.839	443.024	176.371	180.998	819.088	195.538	475.813	352.376
PF3D7_0204300	86.1415	102.871	262.214	165.45	87.9099	192.304	113.724	118.51	841.441	241.757	85.8508	152.745	183.885	208.934	703.856	109.734	181.512	352.233
PF3D7_0204400	135.739	190.684	563.004	211.206	125.028	701.475	238.386	167.747	942.01	258.193	240.827	443.974	134.963	138.013	639.981	149.792	444.072	630.741
PF3D7_0204500	80.4464	73.8286	291.783	95.4217	74.989	417.695	123.944	64.7245	221.104	124.118	122.854	220.189	79.726	75.7816	339.866	90.7885	224.25	255.053
PF3D7_0204600	69.7163	100.476	195.152	51.8435	69.6397	199.483	91.8622	69.6221	412.727	43.8895	55.0336	233.762	66.6215	74.9485	179.87	68.116	214.658	444.493
PF3D7_0204700	75.7752	98.4272	259.493	53.7724	84.7566	343.888	53.9169	70.8613	106.655	46.935	49.2219	252.661	52.9493	39.6173	150.752	80.0867	191.279	229.949
PF3D7_0204800	193.097	185.132	795.273	121.992	180.236	336.801	217.962	177.007	430.542	184.61	96.1248	395.63	152.594	107.042	578.926	249.958	316.555	612.864
PF3D7_0204900	1421.45	469.252	2220.74	620.869	452.135	2048.7	760.394	570.71	3489.58	1987.47	1410.85	1249.95	442.589	444.569	2485.23	567.612	1131.93	1347.08
PF3D7_0205000	91.0627	89.6042	534.818	160.583	88.3451	453.388	166.151	112.24	799.506	232.048	82.1464	257.062	75.6399	100.222	621.887	119.488	201.129	149.999
PF3D7_0205100	38.1703	42.9148	205.909	77.0547	37.1696	116.388	83.6531	50.3058	339.067	75.4675	59.5743	56.4054	72.6165	72.2567	236.239	51.6297	117.043	234.743
PF3D7_0205200	66.755	79.9084	278.496	82.2463	72.4232	139.035	65.3444	77.3945	121.513	64.202	95.2602	160.89	69.9076	86.5865	212.291	85.7575	148.07	305.174
PF3D7_0205300	120.372	121.103	400.424	120.151	119.748	289.965	104.95	112.072	310.381	109.273	167.418	235.775	142.721	105.158	323.08	150.846	248.925	456.811
PF3D7_0205400	178.635	129.715	640.914	164.235	203.875	671.833	26.5736	174.086	117.6	59.1445	200.559	990.144	176.905	173.339	252.615	191.589	362.197	414.757
PF3D7_0205500	2407.91	1724.33	7927.02	1995.45	2490.28	10051.6	473.97	2537.52	944.927	1022.1	3239.1	14207	2700.54	2799.97	4470.04	2853.04	5078.42	5183.68
PF3D7_0205600	67.7942	68.8295	89.0111	69.4532	77.9145	136.833	64.8917	72.3415	119.189	104.756	68.9784	80.5032	43.3075	55.2693	79.6695	57.9562	181.521	44.6878
PF3D7_0205700	91.0483	93.6896	67.8546	90.5168	99.5599	228.202	68.1704	81.4145	48.4186	109.741	102.286	148.6	81.9808	99.8287	109.41	72.0701	334.36	106.158
PF3D7_0205800	81.0673	116.732	94.3421	78.5477	72.6423	30.5028	152.166	91.9102	115.404	97.1197	101.355	82.8371	90.5547	116.598	118.66	91.3888	215.013	184.51
PF3D7_0205900	145.805	156.102	174.665	137.039	150.968	187.224	184.353	146.355	121.712	141.402	180.959	152.399	123.914	142.024	143.644	176.614	309.281	122.057
PF3D7_0206000	29.4885	31.9129	22.3446	35.264	28.6348	25.6104	36.4629	28.9102	19.7249	34.3342	52.738	27.5007	37.8373	48.2347	39.7294	25.0405	80.3596	54.7493
PF3D7_0206100	90.1148	55.2046	20.5011	59.7411	61.1458	46.6211	19.9724	45.9195	15.9588	47.4043	43.1295	66.0995	60.3144	50.6944	71.7892	31.9455	140.191	93.5698
PF3D7_0206200	121.505	126.49	94.6687	77.7229	112.533	146.206	74.0199	101.729	7.04892	51.378	108.048	156.031	81.5204	52.3877	55.8964	105.465	268.848	122.642
PF3D7_0206300	168.736	162.699	132.701	222.854	172.826	134.148	99.2323	158.669	109.921	166.739	175.458	192.112	172.205	212.876	168.313	129.898	292.852	158.704
PF3D7_0206500	50.7368	46.0294	23.5461	38.1135	50.0129	22.5394	34.3306	34.6224	20.3803	35.1747	36.5191	23.9204	56.4118	28.6763	36.9763	26.3009	99.9967	77.4573
PF3D7_0206600	288.119	290.211	288.488	213.18	288.109	600.919	234.052	243.076	149.147	147.987	256.155	377.234	162.53	192.193	209.86	300.47	838.055	237.136
PF3D7_0206700	32.4292	31.2957	48.3703	36.2451	34.8156	58.441	50.579	28.6921	33.8109	39.6668	39.0615	29.2709	32.5851	36.4766	39.4388	47.7238	88.9521	30.511
PF3D7_0206800	48.9386	74.8672	63.2537	117.645	48.7624	46.6903	134.042	51.8958	213.099	101.953	87.9256	53.0545	63.536	83.729	104.035	83.8559	135.549	88.8587
PF3D7_0206900	33.5619	33.1759	31.1476	57.692	18.1982	24.9044	67.4435	37.78	94.9927	40.857	34.6719	22.823	25.4072	39.7081	53.2044	38.2553	72.074	47.1695
PF3D7_0207000	43.433	57.6628	107.95	137.599	44.3289	140.176	113.739	60.4481	255.749	151.754	64.8214	52.5922	76.5897	103.066	139.432	90.7627	185.95	45.774
PF3D7_0207100	38.9389	23.7417	1131.96	44.9262	39.4974	719.19	19.8719	22.1503	1017.81	73.7286	32.182	621.442	101.82	99.0462	3586.99	35.1589	127.069	807.879
PF3D7_0207200	62.7209	46.0273	16.129	84.0554	40.2859	4.8262	62.4229	98.3559	12.3903	77.3198	58.1797	10	78.1068	33.6656	27.9981	38.9034	89.3138	24.4876
PF3D7_0207300	44.0683	32.8222	95.8662	23.1617	41.4008	59.7047	32.1248	36.5341	78.8008	17.5745	34.2547	41.4317	28.6789	20.3959	71.2372	22.1342	13.5451	93.8404
PF3D7_0207400	107.679	111.237	119.805	111.927	104.788	83.6916	170.946	101.146	117.963	106.53	140.193	69.2267	107.53	91.6602	111.066	129.744	179.843	96.1513
PF3D7_0207500	114.895	135.195	162.535	184.279	114.056	99.0097	304.887	134.877	181.701	199.467	201.862	79.7999	170.657	168.994	191.461	172.137	244.315	145.306
PF3D7_0207600	295.41	343.834	65.6004	400.345	293.361	69.2163	338.904	295.976	159.81	350.089	349.867	71.9088	405.301	329.38	96.9171	229.55	253.073	183.857
PF3D7_0207700	839.172	753.072	231.758	952.824	755.196	180.134	763.889	847.692	256.865	778.717	827.184	249.802	1223.2	820.671	308.332	678.768	549.646	369.511
PF3D7_0207800	8.56785	11.4655	6.88142	87.1139	8.48336	3.33843	3.43578	12.9087	25.7123	42.8949	60.4713	3.20075	43.6216	34.9312	46.5349	11.7676	22.8173	19.4789
PF3D7_0207900	15.9837	13.7458	7.68834	47.9592	14.858	12.8215	12.415	15.8938	18.0366	42.1407	38.3261	7.10315	41.7184	36.683	39.4736	8.70216	52.0223	39.2008
PF3D7_0208000	365.304	405.062	121.166	289.017	410.199	166.727	247.93	433.47	140.341	276.847	417.414	167.985	285.812	264.839	87.5028	343.287	254.181	87.4541
PF3D7_0208100	1316.1	1221.4	288.02	997.303	1357.85	376.789	603.305	1055.5	201.713	843.223	1496.44	599.46	1315.46	1284.59	302.705	865.733	895.524	518.735
PF3D7_0208200	546.843	576.362	234.128	266.438	548.061	383.346	87.3483	442.771	99.4109	321.265	474.981	790.199	391.743	314.596	232.956	277.233	1170.88	787.537
PF3D7_0208300	62.8941	52.2663	49.7462	94.8343	61.9626	25.5343	47.0354	70.2868	82.9803	66.2269	78.9756	26.4439	131.021	119.982	109.125	49.9737	141.414	115.88
PF3D7_0208400	69.0994	76.3645	59.0129	116.05	64.1476	45.6953	8.10363	97.9976	39.6125	86.4557	76.0219	72.0008	159.692	146.105	84.7934	68.8156	234.403	188.708
PF3D7_0208500	132.788	130.48	70.9031	202.679	120.002	29.5605	2.82671	146.228	72.277	87.3207	92.4475	76.5586	228.729	205.624	99.2031	80.8727	348.152	318.591
PF3D7_0208600	1.94416	5.18581	1.63404	10.8838	3.57399	2.72502	0	2.87572	63.963	2.39492	5.44322	3.8002	11.6842	12.9386	4.51673	3.07783	41.6633	38.9383
PF3D7_0208700	6.24886	4.16702	10.129	9.18287	4.30778	5.63057	5.65343	8.2321	28.9108	9.62211	1.5905	3.92608	5.34186	18.483	15.7273	6.43025	22.1951	16.5645
PF3D7_0208800	682.384	933.388	118.952	3092.91	806.426	74.9033	1362.66	974.771	397.279	4348.57	1440.74	63.1334	2606.81	3717.57	386.96	1023.03	923.074	232.788
PF3D7_0208900	140.358	98.2384	21.2168	512.688	154.449	11.4586	613.162	69.4901	88.2534	454.759	995.276	11.0131	804.473	1047.04	60.5857	253.423	367.65	111.091
PF3D7_0209000	3066.94	3259.92	336.339	3213.92	3038.77	324.398	4039.19	2956.91	272.892	3793.27	3684.97	329.036	3264.31	3600.13	401.009	3509.41	1908.48	311.761
PF3D7_0209100	176.907	279.702	21.5837	378.573	133.195	13.4264	309.775	249.276	79.2071	408.607	214.606	9.56116	272.745	459.963	56.7145	216.824	151.213	36.9779
PF3D7_0209200	537.793	738.343	94.9595	1180.65	411.239	49.2675	926.031	701.895	216.831	1224.29	751.509	34.3532	1193.18	1432.15	140.034	737.871	489.032	113.743
PF3D7_0209300	48.3055	157.035	4.83335	185.916	109.416	12.0905	87.4053	120.574	99.3284	174.797	61.475	7.86845	157.668	297.665	31.1735	87.9443	114.998	26.2421
PF3D7_0209400	333.417	335.657	67.9273	531.059	299.967	70.2073	502.874	483.234	150.387	580.309	530.532	24.0266	423.271	564.673	76.8126	572.109	357.103	48.8268
PF3D7_0209500	2.31315	2.54514	3.74947	4.27333	3.00699	7.5034	3.18096	1.9246	51.3694	5.77017	5.47543	1.16266	5.60864	7.69714	3.22439	5.71271	19.2763	11.7729
PF3D7_0209600	5.89864	2.75978	5.44893	11.4245	5.95898	4.45774	8.4008	4.98698	8.80338	11.9542	11.6234	1.4346	19.4305	17.1657	14.588	6.0548	31.2242	26.7664
PF3D7_0209700	14.7765	18.5703	23.5424	28.4754	22.164	16.387	18.9216	20.0179	52.5882	40.0806	24.1572	13.8068	31.9769	29.2777	30.955	23.5729	62.989	46.602
PF3D7_0209800	95.7897	97.4632	126.657	92.2955	110.699	116.214	104.591	101.436	196	102.851	93.2706	72.7525	77.4781	84.9292	100.973	111.779	220.693	104.48
PF3D7_0210000	0	0	4.2616	8.83091	1.5535	0	0.95143	0	0	30.3625	1.00376	0	4.90361	2.91615	15.27	1.24865	0.92923	0.92923
PF3D7_0210100	817.892	1126.01	2698.34	609.356	887.77	3646.78	495.45	986.552	493.57	455.85	603.31	4256.2	594.854	377.176	1448.35	916.226	1996.42	2342.47
PF3D7_0210200	84.3107	102.824	259.962	88.7687	87.1881	336.738	83.4113	104.132	127.134	71.7394	98.7443	380.452	108.988	59.5425	225.568	90.6831	243.744	394.493
PF3D7_0210300	255.596	264.846	838.53	735.005	260.337	645.112	37.8162	351.697	365.867	565.352	595.386	752.368	909.984	674.387	1381.73	264.916	1082.82	2603.34
PF3D7_0210400	257.805	271.351	993.023	233.081	233.543	781.875	447.299	262.333	1446.26	301.256	275.046	792.381	264.713	205.248	788.846	363.482	578.112	952.461
PF3D7_0210500	127.239	123.35	388.365	118.27	114.242	284.243	203.007	107.664	386.529	102.62	105.772	295.637	102.838	98.8807	388.005	137.279	219.65	374.705
PF3D7_0210600	292.994	263.644	806.786	249.883	266.459	653.165	484.336	244.983	696.188	291.86	283.935	590.888	259.069	227.177	919.915	280.139	511.088	880.1
PF3D7_0210700	219.35	164.3	498.106	189.367	182.386	362.609	281.358	161.721	664.949	179.576	177.158	307.02	200.729	151.825	617.721	199.903	291.164	510.882
PF3D7_0210800	2.59117	3.11024	2.24007	4.35177	2.44975	1.40088	2.81312	2.15593	4.7953	2.87276	0.593568	2.6048	1.20822	4.21533	4.01326	2.70741	5.79685	4.39597
PF3D7_0210900	120.652	97.6069	105.04	100.045	109.508	68.1595	203.94	100.386	118.991	73.7307	100.791	54.1799	95.2333	85.8611	115.109	112.449	145.961	77.801
PF3D7_0211100	169.183	217.95	296.4	244.767	164.968	141.622	243.926	237.565	369.811	289.536	142.462	107.925	175.156	236.851	261.662	261.905	236.223	94.601
PF3D7_0211200	5.02424	15.0767	3.9486	8.43801	11.3353	2.46934	3.6364	11.4008	25.3582	3.79788	1.39505	4.59152	6.81519	6.41718	7.07422	3.03697	10.2182	7.74884
PF3D7_0211300	277.392	228.155	723.94	173.001	254.774	612.751	268.667	233.552	493.755	210.394	217.709	698.123	222.662	164.585	818.169	278.513	420.99	1262.97
PF3D7_0211400	589.963	609.54	1586.07	381.29	612.28	1882.23	714.11	580.793	1194.34	482.149	567.749	1402.08	505.052	398.112	1898.5	634.428	975.544	2926.63
PF3D7_0211500	67.9977	75.4578	153.93	45.1131	70.1345	168.105	69.3139	67.8767	123.976	51.4729	44.1267	142.183	40.6614	41.3254	165.751	61.3021	98.5796	295.739
PF3D7_0211600	185.814	163.273	406.349	167.672	154.078	341.974	185.384	195.175	384.876	188.27	247.316	727.068	144.084	128.292	587.41	178.937	362.457	1087.37
PF3D7_0211700	245.111	295.155	555.849	361.48	253.845	1542.21	438.073	286.575	573.007	352.677	282.342	762.694	273.631	191.002	1020.88	356.952	464.668	1394
PF3D7_0211800	136.726	121.586	246.071	94.3686	133.642	685.626	148.118	110.824	228.949	132.514	114.1	270.876	126.683	76.3163	340.3	112.444	281.345	844.036
PF3D7_0211900	28.681	21.9946	70.2777	24.285	36.1542	39.8085	13.493	22.8691	77.4106	19.432	31.9377	96.912	49.7048	25.8035	49.5895	12.4865	96.1675	288.502
PF3D7_0212000	29.7121	22.8084	49.4913	15.0861	30.2136	38.3624	7.75172	18.3972	68.2118	13.7254	22.4237	57.9028	27.7085	22.7373	118.724	34.1298	95.0094	285.028
PF3D7_0212100	15.8454	8.22727	28.7264	14.1184	17.5821	50.3655	9.06092	9.76203	79.8274	20.1711	20.1807	54.2765	23.5753	26.6091	47.0553	16.6021	48.018	144.054
PF3D7_0212200	53.0543	45.9084	196.826	48.0871	52.2486	210.394	55.7702	56.0541	155.057	69.2454	65.2678	393.821	37.6965	51.6858	249.803	63.5934	172.944	518.832
PF3D7_0212300	5.03705	5.54223	3.79766	8.03654	3.5716	0	6.01535	6.28644	31.846	6.28248	4.61541	5.44639	9.86451	10.6153	11.4306	2.87073	19.0844	57.2532
PF3D7_0212400	87.2722	103.606	264.743	119.03	95.7272	601.086	141.735	103.714	315.735	142.788	92.1441	412.578	80.601	105.245	448.855	136.269	190.093	570.278
PF3D7_0212500	68.5758	80.2381	400.139	108.616	65.5927	296.903	32.3524	95.799	401.916	69.7696	96.1671	330.588	111.355	133.972	291.662	88.6382	251.65	754.95
PF3D7_0212600	287.734	247.002	427.395	250.274	271.015	476.856	276.013	242.976	719.279	162.278	354.81	603.66	314.788	239.76	897.992	271.27	580.383	1741.15
PF3D7_0212700	43.7908	39.7111	44.7214	25.0538	44.358	39.0244	49.4574	37.2359	62.3389	23.7857	41.7052	29.6296	29.6187	22.9517	28.3222	49.8234	76.7827	37.7583
PF3D7_0212800	217.874	207.37	189.322	123.177	203.715	136.375	248.509	167.146	100.964	92.4347	165.96	166.299	119.89	93.0471	106.985	206.701	299.592	163.217
PF3D7_0212900	749.249	800.119	1231.67	1238.3	806.437	1105.55	1036.82	778.509	2087.5	1755.32	620.234	649.863	646.814	660.097	1215.65	765.402	1597.29	491.741
PF3D7_0213000	7.10013	8.3933	5.58006	7.58824	14.4932	9.30561	9.34339	4.29636	11.9452	3.57804	6.90008	11.3551	1.80582	5.72753	2.49928	10.4229	17.5185	8.21284
PF3D7_0213100	5.24221	6.22678	4.6027	13.7564	7.7439	7.08528	17.548	8.72331	6.06336	12.1081	11.7583	4.94042	13.7495	21.5624	23.0891	7.46913	32.0982	25.013
PF3D7_0213200	736.726	864.271	1474.85	428.313	749.277	2940.68	335.509	297.851	1350.84	438.942	200.011	3627.12	133.735	874.279	3263.97	226.253	553.257	3612.58
PF3D7_0213300	9.55126	10.9186	0	3.43735	6.44998	9.83568	7.90049	9.08218	0	10.0849	4.1675	3.42911	8.90719	16.1434	11.6232	2.59213	19.4809	9.64518
PF3D7_0213400	59.2093	204.217	1632.13	545.364	197.618	1298.23	176.997	253.005	2638.53	209.413	287.965	886.724	119.207	90.7564	1688.93	35.236	209.628	1801.4
PF3D7_0213500	79.5001	116.943	63.6744	177.696	86.4906	72.4768	73.9557	108.169	82.2171	177.791	86.9502	74.6296	168.776	184.833	196.829	78.1801	198.921	126.444
PF3D7_0213600	166.257	142.41	108.827	131.828	156.614	110.739	74.0503	137.032	59.3753	134.13	110.481	117.924	152.76	137.899	137.758	114.072	278.599	167.86
PF3D7_0213700	147.433	171.819	209.671	172.858	174.233	225.586	161.571	201.939	231.66	213.955	164.616	143.315	103.118	120.334	195.495	206.1	313.581	87.9951
PF3D7_0213800	95.5656	107.822	104.835	94.84	86.5092	144.966	112.485	107.624	122.073	112.818	101.104	76.0136	56.5635	62.3389	106.027	87.8714	201.602	56.6359
PF3D7_0213900	55.8823	48.3211	66.3767	66.0067	52.8324	69.2459	65.7164	50.8762	54.7001	88.9217	66.6505	37.1413	51.6833	66.3893	79.8278	64.1359	115.539	46.2927
PF3D7_0214000	21.4395	14.6939	19.3067	34.5064	27.9173	13.952	10.6322	13.709	7.3475	46.4014	10.9138	10.9757	34.6188	88.9561	72.7147	19.4219	42.2978	28.3458
PF3D7_0214100	221.611	103.025	1231.67	34.5587	81.5577	1105.55	138.689	191.097	2087.5	47.1559	121.069	649.863	37.5599	130.338	1215.65	114.677	192.385	1597
PF3D7_0214200	3.03642	1.51861	24.6092	82.4426	7.17674	0.911994	2.56395	0.421064	9.36547	160.838	10.047	0	125.065	371.223	239.454	43.2631	30.9615	30.0495
PF3D7_0214300	2.45669	3.4058	2.18902	4.59642	2.19018	1.39807	5.30305	3.29915	3.9881	3.14575	3.19228	1.73306	17.6048	5.00367	4.07199	2.08791	30.5241	29.126
PF3D7_0214400	56.3305	35.9985	44.9026	47.0104	47.6675	63.9161	54.7379	46.2898	86.8723	47.7063	50.3142	39.7611	29.8329	40.754	56.0096	35.8363	98.5734	34.6573
PF3D7_0214500	637.277	642.715	217.79	561.676	629.882	297.393	787.543	549.513	253.417	604.345	608.061	240.898	514.735	373.875	192.511	624.341	1475.2	194.339
PF3D7_0214600	256.063	248.398	54.1326	189.689	273.864	55.0483	172.093	194.068	79.0959	161.317	151.034	61.762	192.197	145.008	58.0193	178.748	468.644	101.166
PF3D7_0214700	1628.67	1294.93	269.61	890.182	1523.58	238.637	833.907	1030.8	290.64	762.745	596.87	308.574	908.711	756.963	268.394	820.81	2266.85	516.978
PF3D7_0214800	45.7255	55.8755	15.367	100.149	43.4528	10.7605	64.6543	57.6556	77.0604	103	51.4726	11.8469	114.298	146.403	47.092	52.8365	174.734	47.4842
PF3D7_0214900	923.21	871.756	248.278	785.526	847.506	213.864	1028.99	687.503	232.837	863.941	744.928	228.171	640.563	602.211	251.481	830.742	1374.24	244.215
PF3D7_0215000	752.238	650.58	224.553	471.689	731.11	158.956	879.147	530.527	101.318	323.72	672.771	160.828	367.605	240.204	105.899	688.181	848.391	123.841
PF3D7_0215100	2525.38	1933.22	440.612	1016.27	2498.75	691.261	958.908	1882.52	100.076	1039.19	1599.64	601.596	1492.73	844.533	311.848	1437.22	3708.32	544.846
PF3D7_0215200	421.052	202	23.7722	90.8863	393.08	38.8509	45.8551	159.239	0	203.649	87.6834	33.1714	105.858	58.5611	63.3735	85.2548	289.162	57.5364
PF3D7_0215300	932.669	638.197	192.349	220.845	1019.67	216.543	498.117	587.452	33.6588	308.513	416.911	189.234	297.501	218.413	94.8375	650.961	960.244	103.539
PF3D7_0215400	3286.3	2599.02	614.981	521.053	3292.17	745.674	1925.58	2719.08	86.1084	513.092	1173.46	619.199	681.869	508.969	199.896	1871.42	2889.67	217.549
PF3D7_0215500	39295.4	29821.8	10639.6	8631.76	39887.7	10506.8	26468.7	29241.3	910.067	11166.8	19461.8	8542.37	12216.6	7059.95	4432.62	34954.9	41100.8	3193.5
PF3D7_0215600	19567.6	14896.2	4948.25	4379.09	20248.9	5419.42	9631.47	13965.1	385.143	5505.74	9583.6	4489.96	5732.86	3380.89	2131.53	15930.9	20845.9	1529.22
PF3D7_0215700	3386.43	2895.75	752.41	1419.92	3461.97	759.201	2289.03	2855.32	107.106	1349.24	1943.91	742.398	1238.67	761.953	426.094	2470.63	3501.53	407.974
PF3D7_0215800	2315.03	2570.47	790.018	1190.9	2377.89	696.943	2415.16	2320.79	75.3608	773.474	2227.81	623.972	1039.42	743.943	256.456	2668.27	3011.54	306.904
PF3D7_0215900	26.019	17.3506	5.80187	95.7189	21.9633	8.93125	39.457	28.8646	0	53.8009	75.6856	5.18965	351.256	80.6243	21.1088	22.3609	483.975	152.394
PF3D7_0216000	915.754	911.95	233.084	1162.58	883.485	232.853	668.536	866.566	135.785	789.234	1177.77	295.169	1135.05	1058.59	273.908	790.212	1797.35	366.264
PF3D7_0216100	55.9466	48.1232	36.8258	57.8451	54.1638	31.199	9.03497	49.3541	6.74504	41.334	56.4259	43.5088	65.0899	64.8176	43.9606	42.6694	107.847	76.6478
PF3D7_0216200	3477.74	2549.89	2801.74	1694.41	3595.89	3947.29	1458.72	2561.57	402.469	1594.73	2663.1	4027.85	2038.26	1896.56	1268.61	2548.06	5940.11	1992.82
PF3D7_0216300	1391.64	2018.88	1496.17	1085.48	1482.1	1978.53	384.723	2007.69	617.796	710.67	1635.2	2207.19	1103.58	1057.6	576.478	1405.44	3414.86	1436.33
PF3D7_0216400	19.9782	18.6414	19.4945	41.6903	23.2574	20.1509	22.7685	23.6931	33.1095	40.0835	26.8668	13.4888	52.4171	36.9325	38.3319	16.9941	86.2304	66.0795
PF3D7_0216500	180.901	169.406	156.587	148.439	168.222	86.8474	131.358	160.607	184.438	163.195	139.433	80.9074	178.791	190.737	192.695	166.601	217.921	131.073
PF3D7_0216600	34.205	33.2725	49.0011	69.6993	32.8203	27.1448	76.6545	21.9321	110.341	51.4615	64.0973	36.2777	93.7932	149.09	57.5947	43.0721	151.145	124
PF3D7_0216700	39.4877	40.1994	55.9694	86.4619	44.3646	30.5979	99.6637	30.0683	126.84	73.3964	85.4006	29.9477	115.995	175.773	76.2983	58.2228	191.195	160.597
PF3D7_0216800	108.273	104.269	123.952	279.127	100.276	60.5424	38.3487	146.949	39.0798	177.983	222.591	119.891	291.636	273.975	259.124	117.524	269.117	208.575
PF3D7_0216900	19.7947	31.1702	31.9801	41.3086	22.2349	45.5616	41.8456	25.6014	79.7938	50.1566	51.1807	46.7918	31.6194	43.767	38.0953	26.8074	81.9975	36.436
PF3D7_0217000	173.881	201.738	133.771	243.015	174.196	151.109	195.562	180.566	185.804	193.368	283.824	200.194	205.575	254.707	204.118	148.396	302.177	151.068
PF3D7_0217100	486.435	487.736	581.574	379.285	481.163	605.99	679.542	480.116	393.91	419.644	586.744	593.82	409.563	356.665	377.758	609.699	1066.9	460.908
PF3D7_0217200	278.85	290.074	307.035	218.425	277.827	365.216	341.637	275.522	230.428	218.022	296.952	296.38	226.317	184.67	211.031	321.36	618.242	253.026
PF3D7_0217300	104.756	86.561	48.3981	92.4292	87.018	129.959	80.7644	84.0022	168.579	108.005	58.5431	68.6788	72.2074	125.737	108.754	56.242	173.96	44.001
PF3D7_0217400	155.54	151.963	121.956	99.0218	123.967	164.269	140.326	139.646	133.882	70.1801	138.101	130.905	116.041	119.83	110.928	132.625	363.199	198.93
PF3D7_0217500	79.664	101.044	126.024	125.861	84.9248	108.413	109.373	101.474	281.178	165.602	98.1426	66.5639	84.6317	108.099	136.423	103.95	175.611	67.1984
PF3D7_0217600	6.36299	4.34815	10.1438	12.2735	6.0306	4.42778	8.16195	5.6611	32.645	13.3872	10.8718	3.00824	18.0367	21.2897	13.2215	9.455	27.5852	23.1574
PF3D7_0217700	14.2195	18.8114	37.1756	81.6577	17.3463	17.3589	60.0899	15.2658	59.4209	107.641	81.9579	16.1387	71.0085	178.411	88.8041	35.2916	129.222	111.864
PF3D7_0217800	116.776	98.8364	124.034	104.765	125.028	190.657	211.658	98.8213	110.825	153.994	178.334	80.2666	76.3238	97.4211	105.118	126.091	248.511	57.8532
PF3D7_0217900	63.8465	56.1916	100.803	78.68	64.6735	123.277	123.177	55.0193	99.7423	79.4796	105.576	73.9764	59.7345	71.8906	73.844	93.5287	172.512	49.2349
PF3D7_0218000	67.7369	39.4151	84.8114	71.9212	68.8891	52.2316	87.6811	58.7975	42.1871	75.5191	93.9954	31.1003	69.8505	74.4103	81.4583	69.6	99.6533	47.4216
PF3D7_0218100	97.8008	67.2371	418.818	82.6347	126.314	353.587	133.462	89.4346	515.522	113.576	126.699	219.155	92.9	105.68	486.786	123.672	160.741	72.3442
PF3D7_0218200	86.1809	76.596	325.808	67.5515	76.4638	315.423	135.082	69.5959	434.521	62.4895	76.3999	241.396	53.7455	64.1217	267.371	80.847	129.685	50.8294
PF3D7_0218300	115.08	140.624	883.307	191.233	125.952	538.441	289.653	136.425	764.223	201.141	167.862	381.549	125.726	139.209	763.745	222.372	225.617	91.007
PF3D7_0218400	70.6493	88.0958	432.831	110.935	72.8573	194.6	147.027	68.8181	637.784	124.707	73.5364	250.209	78.2052	75.0361	436.506	107.3	122.275	73.6254
PF3D7_0218500	949	769.55	4225.39	1190.03	860.488	4547.84	927.029	939.071	3676.77	1233.14	1050.64	3643.87	921.47	997.133	4491.33	960.653	1804.8	667.843
PF3D7_0218600	262.804	196.126	689.607	107.434	244.984	677.485	119.5	181.219	137.402	91.1399	170.977	993.033	153.678	120.182	495.456	186.502	308.196	138.825
PF3D7_0218700	366.897	297.123	1146.03	178.785	326.248	1348.12	168.149	263.118	247.807	136.084	259.194	1936.12	255.785	190.441	762.516	301.868	536.909	199.879
PF3D7_0219100	48.4689	70.4502	71.4724	45.5764	55.7878	43.6732	83.864	57.3406	93.4354	41.9813	46.0694	36.7967	46.1422	42.9341	50.0464	71.6965	98.4564	54.7832
PF3D7_0219200	45.6749	56.652	33.5631	49.0939	51.8185	42.8019	75.3726	76.0056	67.6219	28.6951	34.8763	27.5491	37.4835	58.0924	83.4758	32.9728	115.124	72.3225
PF3D7_0219300	34.6477	25.4151	26.6248	33.6205	35.4864	11.1003	42.3522	33.9528	0	45.5263	35.8628	13.545	35.1834	32.4526	41.7379	37.299	54.6414	43.5411
PF3D7_0219400	73.9755	60.2532	58.2418	78.0929	86.1737	43.8025	91.785	65.0667	78.2292	84.9434	63.7485	18.5912	101.51	68.7678	99.8436	72.2748	126.723	82.9202
PF3D7_0219500	180.609	212.145	220.941	530.017	180.371	171.334	377.429	209.004	553.143	650.412	261.249	132.653	480.084	555.371	535.329	248.271	395.429	224.095
PF3D7_0219600	85.4005	80.7768	29.7323	62.4116	79.8105	33.4848	69.569	84.1369	17.634	64.045	81.5805	25.1443	44.6527	50.7314	23.613	78.7436	157.791	19.1124
PF3D7_0219700	1442.09	1638.09	621.377	928.409	1699.07	870.865	1193.98	1720.71	384.143	1225.35	1446.51	503.361	867.02	835.32	314.726	1384.33	3655.93	347.777
PF3D7_0219800	148.552	114.223	28.7569	208.754	151.67	32.7805	87.038	139.575	99.7423	246.482	98.7698	50.7937	118.744	189.058	70.9544	81.5915	233.353	45.0038
PF3D7_0219900	165.189	189.038	25.7172	233.933	124.078	34.4781	19.251	189.856	17.2714	144.857	167.823	46.909	266.323	331.255	82.3917	77.1244	496.294	130.953
PF3D7_0220000	333.256	304.919	65.9705	423.031	340.443	55.2998	125.523	244.336	40.4563	288.144	345.719	91.566	375.568	361.74	91.4179	225.415	715.685	183.262
PF3D7_0220100	244.64	270.634	45.1695	303.658	177.295	62.4807	121.951	228.081	37.978	97.5931	192.245	73.2895	217.265	204.622	55.9572	165.895	630.193	147.584
PF3D7_0220200	241.194	278.787	84.3059	163.53	230.141	101.957	204.31	188.788	77.1487	217.885	304.222	82.3176	234.926	167.783	47.5028	230.8	737.793	143.974
PF3D7_0220300	256.577	323.465	85.312	220.555	224.273	58.3676	428.546	241.269	112.386	143.071	278.225	82.6689	246.355	206.568	63.4886	274	472.378	99.0917
PF3D7_0220400	4.82655	2.8967	1.04314	7.70069	2.28156	1.15973	3.49331	2.40949	0	4.4592	1.84272	0	1.80043	6.06734	1.86886	1.83384	12.0087	2.84317
PF3D7_0220500	888.102	677.849	317.761	883.537	946.974	194.255	1442.17	466.898	154.014	1199.46	1035.81	218.114	2255.14	458.029	275.286	940.702	5025.16	1480.8
PF3D7_0220600	4.29264	11.4501	3.6079	10.814	15.2188	3.43814	14.4988	7.14318	0	19.8296	1.09259	0	2.66878	25.3937	5.90979	16.3098	25.4864	5.05732
PF3D7_0220700	274.808	438.531	144.108	1814.99	350.441	29.1766	80.4842	480.692	118.271	2294.48	117.118	6.4245	1504.28	2436.61	767.78	477.142	770.591	227.687
PF3D7_0220800	3312.7	3839.45	960.081	2330.7	3602.91	169.235	2922.54	3984.61	504.412	1687	1335.72	264.397	1432.24	1281.47	361.738	1138.57	2765.38	307.145
PF3D7_0220900	0.530999	0	0	0	0.627523	0	0.384322	0.883611	0	0	0.405459	0	0.495192	0.392651	0	0	0.375354	0.375354
PF3D7_0221000	475.975	298.948	70.0611	144.738	526.056	62.6934	128.185	228.273	658.445	4.38288	72.4473	47.6889	181.386	79.5133	1.83688	94.6287	370.089	307.396
PF3D7_0221100	455.125	475.489	166.469	215.368	471.479	93.7781	190.41	418.881	771.952	0.763133	126.458	67.4654	414.036	109.331	0	217.724	505.708	411.93
PF3D7_0221200	308.277	429.203	198.641	161.356	278.775	78.828	379.156	413.771	558.942	0	114.118	52.3478	368.588	110.898	0.403265	244.844	546.316	467.488
PF3D7_0221300	21.6757	52.4458	9.49595	51.1617	28.7313	27.9769	32.4365	63.8529	92.1532	0.811866	11.1832	10.306	27.5895	54.7994	1.13418	17.2504	76.4282	48.4513
PF3D7_0221500	2221.94	35.7815	32.4711	2258.88	23.1101	2.5786	7.5946	2337.7	17.6535	1.32198	3111.29	2.39734	1196.97	286.385	0.738724	50.7416	84.17	81.5914
PF3D7_0221600	223.645	105.209	5.06451	212.186	92.4616	0.938428	90.7538	133.466	10	101.443	221.988	9	111.457	13.4772	4.80653	366.925	279.773	8.83442
PF3D7_0221650	0.48775	0.48788	0	0.819157	0.576413	0	0.353019	0	0	0.450628	0	0	0	0.36067	0	0	1.03435	1.03435
PF3D7_0221700	97.7555	134.886	25.9377	95.6473	93.8642	32.6379	72.9635	152.685	343.243	1.00798	28.4913	17.5482	51.6864	63.5729	0.675918	26.53	73.9755	41.3376
PF3D7_0221800	763.105	862.573	2329.67	324.711	683.442	2019.63	495.348	911.101	3615.61	0	594.448	988.999	807.383	304.915	563	446.937	1297.73	893.802
PF3D7_0222000	3.80893	9.90587	0.411603	2.55878	7.2021	3.43206	0.827038	10.1412	7.04892	0	4.65346	0	6.03855	2.25323	0.294968	0.3618	11.2402	7.80816
PF3D7_0222100	0	0.468789	0	0.393551	0	0	0.678411	0	0	0	0.357861	0	0.874122	0.346557	0	0.445171	0.331291	0.331291
PF3D7_0222200	0	0	0.504258	0	0.55146	0	0	0	0	0	0.356312	1.17273	0	0	0	0.443244	0	0
PF3D7_0222300	0.375585	0.375685	0	0.630779	0.887715	0.676846	1.08735	0.624993	0	0.693999	0.286788	0	0.700516	1.11091	0.87257	0.713514	2.00432	1.32747
PF3D7_0300600	0	0	0	0	0	2.73598	0	0	0	0	0	0	0	0	0	0	2.73598	0
PF3D7_0301000	3.15491	3.15575	1.84669	2.64927	2.1749	1.18448	1.42715	2.0781	0	1.4574	0.803006	1.98219	1.34849	2.52733	2.74859	2.1227	3.13586	1.95138
PF3D7_0301100	49.073	31.885	48.4971	38.3904	38.6623	35.5252	53.7318	37.3403	31.0482	60.8383	38.7521	21.0817	35.5941	40.6294	46.1228	43.0274	84.7418	49.2167
PF3D7_0301200	57.8659	48.3521	51.2833	66.5173	51.08	47.0535	51.2028	51.5221	84.8871	59.3295	49.0346	34.5829	48.8636	55.313	57.6543	47.089	107.412	60.3589
PF3D7_0301300	2.21492	0.984672	0.797833	2.68657	0.581677	0.887008	0.712487	1.22858	0	1.13686	0.375836	1.23698	0.688521	2.72973	1.52467	2.33766	3.67046	2.78345
PF3D7_0301400	2252.25	2386.21	10824.9	1040.57	1033.37	6110.27	2111.51	559.438	6131.7	953.441	815.66	12518	1191.04	1484.4	2301.91	587.06	1352.08	11107.7
PF3D7_0301500	79.0481	81.7174	16.7573	42.5588	55.8716	48.3933	16.4247	81.5046	0	31.4491	39.8545	45.6252	42.3259	33.002	39.5412	22.9927	109.618	61.2249
PF3D7_0301600	85.5872	85.3158	86.9257	77.6741	87.9371	61.2181	84.297	86.383	127.91	64.9434	51.5408	62.828	57.1876	54.4799	78.8066	88.2811	136.168	74.9495
PF3D7_0301700	54.2354	45.4343	29.6704	22.7715	39.6583	18.3259	32.6299	36.6643	50.1848	33.8226	16.0475	26.4085	22.1279	29.3266	39.1129	34.1298	56.4244	38.0984
PF3D7_0301800	2.08901	1.67165	1.80595	2.45588	1.97499	1.50585	1.51196	1.73811	0	1.15801	1.59512	1.05	1.55851	1.85368	2.5884	1.19057	2.98253	1.47668
PF3D7_0301900	83.2085	105.93	83.2026	74.6367	79.8165	53.5539	138.437	89.0122	69.9946	59.9031	61.4732	42.0947	57.4423	74.9137	88.2877	89.3019	140.827	87.2731
PF3D7_0302000	95.776	97.4162	112.995	63.2564	88.8107	66.2599	136.303	92.6711	109.534	68.1049	88.0601	48.6808	79.2818	75.862	80.8368	93.8711	155.896	89.636
PF3D7_0302100	10.3848	11.0318	13.9189	13.7229	10.5601	6.38328	12.7018	10.181	23.8368	11.677	11.126	11.3296	14.7896	13.9891	15.0867	12.1583	27.0401	20.6568
PF3D7_0302200	1158.99	716.57	66.6309	709.372	563.241	83.252	945.318	457.338	141.311	1073.37	868.363	76.7602	601.24	1156.89	60.0198	506.937	1170.56	87.3071
PF3D7_0302500	3014.07	2430.27	576.904	4034.8	3037.09	434.257	1901.77	2411.07	154.414	467.891	1374.43	287.25	1270.52	1369.2	383.001	1080.65	1646.35	212.089
PF3D7_0302600	215.428	168.757	170.973	160.16	204.976	170.222	196.642	176.813	74.4781	173.442	165.58	137.433	162.119	125.164	185.896	181.168	296.231	126.009
PF3D7_0302700	74.68	76.1094	47.2025	61.5278	67.4403	63.4819	74.9578	66.2391	78.2292	57.9308	59.7137	84.9881	62.4169	68.2468	58.3785	55.5445	168.066	104.584
PF3D7_0302800	178.885	164.3	111.214	137.715	128.6	100.365	140.431	135.17	208.984	94.1352	87.7953	150.93	134.75	164.351	153.437	131.156	266.91	166.545
PF3D7_0302900	91.3018	92.2712	64.7853	71.9807	78.9699	58.5086	79.1363	75.5368	58.8122	54.5953	72.077	79.8668	85.8659	76.9771	83.3428	69.6737	148.245	89.7363
PF3D7_0303000	150.827	161.457	92.1172	89.4777	139.248	117.197	82.3958	110.392	81.4223	93.4916	93.5415	128.885	108.602	68.0163	88.4801	88.807	286.502	169.305
PF3D7_0303100	180.303	202.109	209.38	172.999	186.929	221.601	184.98	180.244	236.559	142.063	188.875	178.095	144.93	143.884	136.328	206.767	412.093	190.492
PF3D7_0303200	198.717	202.571	279.24	184.458	214.795	440.121	168.982	274.921	123.499	151.139	221.871	450.956	178.921	162.158	174.129	249.502	608.501	168.38
PF3D7_0303300	36.3976	35.7071	15.1277	24.6864	30.606	13.8753	10.1321	26.2071	12.9535	31.6874	14.9651	47.4954	54.1785	36.7486	24.3923	11.9676	170.722	156.847
PF3D7_0303400	88.5753	59.066	42.1003	53.6939	87.7464	63.5972	35.5314	49.7128	35.5645	46.0013	78.7063	87.3728	78.0405	39.9187	44.9173	35.8446	210.928	147.33
PF3D7_0303500	146.854	158.222	84.316	64.6665	140.772	104.411	70.3452	123.153	34.9344	55.6302	88.2955	127.969	85.0866	49.6789	54.8384	91.6768	245.069	140.658
PF3D7_0303600	62.8792	113.812	15.5312	125.718	60.1551	20.5047	75.8501	57.2997	11.0825	71.9253	66.3038	16.555	69.8084	92.9928	12.5214	73.9478	45.057	24.5523
PF3D7_0303700	1965.72	2076.47	9958.96	1571.04	2293.82	17394.7	1646.18	2709.37	3252.18	1827.87	2294	13412.2	1741.6	2003.53	5380.56	2687.89	7102.22	3912.01
PF3D7_0303800	133.743	69.7028	395.927	116.727	128.245	355.153	149.073	108.409	392.924	133.12	143.139	307.84	172.955	149.218	515.189	116.007	285.53	501.437
PF3D7_0303900	176.933	110	601.832	179.662	173.71	526.842	248.631	166.69	362.699	174.532	234.453	377.618	236.079	256.435	738.635	196.505	369.57	581.867
PF3D7_0304000	101.54	84.8063	472.286	115.719	112.166	642.933	86.0724	100.091	138.852	117.15	125.372	311.126	112.186	82.0199	291.681	112.961	330.728	349.251
PF3D7_0304100	196.322	214.618	762.016	224.571	185.268	1039.23	109.462	242.631	853.309	122.877	216.254	1180.42	189.964	197.149	390.4	211.397	613.822	802.24
PF3D7_0304200	3.27887	2.45981	1.77161	1.54877	5.32798	1.47722	0.444966	1.19355	0	1.51466	1.25183	2.57509	0.764441	2.42458	2.22179	3.50382	9.29972	7.8225
PF3D7_0304300	1.43221	0.376999	1.38477	9.17828	1.78164	0.135842	2.67332	1.0662	0	11.9785	4.71977	0.378881	24.7444	13.935	14.5353	1.71842	30.3482	30.2123
PF3D7_0304400	9.23939	5.13436	6.65621	29.3102	7.27927	5.55013	9.65928	2.56247	0	30.3509	28.2199	2.58	107.226	59.2118	53.2655	9.75136	123.837	118.287
PF3D7_0304500	5.64032	2.50748	9.48123	17.8929	6.66561	0	9.07178	2.60717	0	39.9513	18.6629	6.29999	61.3664	31.9759	44.6499	10.7152	92.1451	92.1451
PF3D7_0304600	451.484	528.001	832.361	728.001	438.494	498.327	1239.06	549.161	1258.06	788.203	688.658	358.023	518.027	538.731	635.087	780.525	895.967	397.641
PF3D7_0304700	8.88778	8.43425	12.8058	24.1123	8.34884	4.92824	9.07178	7.96371	0	26.3184	24.0138	2.29091	37.6168	31.5125	35.1198	11.2563	46.9735	42.0452
PF3D7_0304800	120.904	118.104	172.109	85.7001	123.778	258.29	140.992	130.78	161.297	101.516	139.93	120.005	65.2329	84.6658	83.5912	114.56	342.281	83.9904
PF3D7_0304900	2.52147	1.26107	1.36238	3.17603	0.744954	1.13599	1.82497	1.04897	0	2.91196	1.92534	0	0.58786	1.39839	2.92898	0	4.25516	3.11917
PF3D7_0305000	38.0445	25.6455	31.5787	41.4386	33.5572	40.242	40.1061	38.9942	51.0191	27.5079	36.6282	44.3416	29.823	33.2287	41.6312	31.162	73.566	33.324
PF3D7_0305100	38.7664	53.7347	30.1236	67.0857	36.2408	19.4792	37.6852	52.9689	119.32	60.8446	26.188	22.6714	51.4368	77.0238	78.3779	35.2019	68.8281	49.3489
PF3D7_0305200	147.411	163.529	195.059	165.154	148.283	163.412	191.69	139.486	197.735	195.334	165.627	126.895	169.656	152.424	164.462	202.443	333.987	170.574
PF3D7_0305300	249.489	243.021	218.483	165.806	254.907	161.777	237.72	223.888	72.9567	144.544	203.835	173.24	188.233	148.422	158.84	233.559	367.517	205.74
PF3D7_0305400	174.24	155.824	225.787	197.153	180.611	287.39	292.298	222.988	341.583	281.032	175.891	159.571	131.507	193.811	247.569	217.402	436.653	149.262
PF3D7_0305500	199.502	171.407	197.495	110.489	193.93	154.357	152.505	168.43	115.614	111.816	164.093	166.368	166.833	110.688	127.123	208.474	314.595	160.238
PF3D7_0305600	51.1057	67.1704	57.8649	65.6174	55.4485	57.522	46.5831	56.4532	116.205	64.62	49.8111	64.8756	58.7203	48.2376	48.3565	48.8751	149.994	92.472
PF3D7_0305700	118.346	136.473	262.292	461.446	114.025	104.599	6.54691	191.29	153.45	219.374	339.017	102.298	365.542	404.115	187.383	216.235	521.817	417.218
PF3D7_0305800	53.3647	71.2686	56.2047	192.399	51.6404	42.5095	85.5042	75.7711	66.1967	156.305	124.68	32.7995	162.281	225.899	149.208	68.1371	149.185	106.676
PF3D7_0305900	171.379	146.589	103.396	115.943	176.052	112.406	24.5448	154.684	33.621	104.065	212.706	214.589	216.296	128.07	141.628	124.248	328.154	215.749
PF3D7_0306000	275.731	224.238	162.908	194.808	248.313	170.325	40.7047	194.971	14.4554	139.28	290.464	323.902	297.201	203.891	154.854	151.358	458.548	288.223
PF3D7_0306100	100.767	75.7665	42.4082	61.3039	79.7942	47.8688	10.4188	64.4488	9.51437	49.8736	87.1498	86.1366	90.4556	63.4877	69.5411	50.6249	162.225	114.356
PF3D7_0306200	112.413	98.2717	55.2465	74.2238	109.917	49.9512	13.8202	85.3303	51.296	60.8915	124.873	107.586	136.713	93.6001	78.9443	73.1352	223.462	173.511
PF3D7_0306300	266.595	180.024	115.444	130.926	228.614	117.94	29.2565	161.756	35.6222	113.816	199.891	171.731	258.49	147.318	156.517	95.99	418.646	300.706
PF3D7_0306400	62.1375	42.7	22.6199	43.0439	66.8101	31.1877	5.48745	42.6491	3.05022	22.6892	57.2633	55.5054	63.4808	38.1478	39.951	28.3371	107.385	76.1969
PF3D7_0306500	1.07793	2.15643	0.388279	2.41378	1.27387	1.94255	1.04023	1.49478	0	0.995889	0.823081	0	2.01048	2.39124	1.39126	1.02389	6.26037	4.31782
PF3D7_0306600	6.26703	10.0299	12.1902	4.21008	11.85	2.25878	0.907178	5.21433	0	16.2121	22.0126	6.29999	30.391	12.0489	12.6184	8.33401	58.9634	56.7047
PF3D7_0306700	11.0557	6.45086	14.9338	15.473	27.2195	3.32059	6.66814	9.19862	0	52.7736	23.2151	4.63076	33.508	24.5256	31.3926	11.3766	44.3497	41.0291
PF3D7_0306800	26.2417	30.287	34.9015	26.7821	31.9661	23.6452	30.3888	26.2006	11.207	33.1963	24.9699	14.7118	29.3666	29.2562	36.5793	35.2802	49.0442	25.399
PF3D7_0306900	263.576	216.382	797.035	147.555	250.412	646.629	231.38	215.616	368.91	276.939	210.28	512.112	185.212	217.833	742.706	218.805	387.247	515.112
PF3D7_0307100	549.592	741.843	2067.17	909.63	513.137	1526.68	1540.57	649.28	2149.38	945.393	945.384	1493.76	865.781	729.723	3080.96	814.788	1301.98	2379.27
PF3D7_0307200	364.741	373.614	1110.66	475.038	344.637	670.856	768.682	329.198	1182.99	492.926	450.143	677.249	467.943	418.004	1764.64	416.701	628.821	1215.61
PF3D7_0307300	111.59	107.4	354.922	160.84	98.4695	159.661	255.579	104.254	292.786	135.449	153.663	146.318	120.196	118.08	446.947	128.037	158.047	314.48
PF3D7_0307400	1.16219	1.45312	9.41916	1.2199	3.09025	17.2787	1.26174	1.20871	112.916	4.0265	0.887419	15.3339	2.9805	1.28908	6.07506	4.41571	7.40263	4.92918
PF3D7_0307500	59.1479	83.2161	340.491	67.5395	57.4875	230.117	119.426	95.2057	797.938	69.2015	85.0517	154.204	59.0256	62.7446	185.573	108.953	147.627	212.765
PF3D7_0307600	32.7563	29.4453	180.105	40.2297	29.1609	133.404	52.2204	31.2162	184.263	28.7968	54.3212	95.7396	35.1229	23.475	100.573	54.964	75.4771	93.0275
PF3D7_0307700	97.9097	92.7021	382.336	136.002	95.5226	277.997	196.4	88.2688	407.354	143.132	160.912	216.74	104.656	112.914	398.066	124.021	203.964	333.895
PF3D7_0307800	88.3901	78.2477	322.493	132.93	84.6215	154.849	223.687	83.1522	196.635	111.397	205.888	94.0409	97.6519	116.943	384.943	98.1475	115.513	191.69
PF3D7_0307900	195.821	218.538	781.926	254.541	202.588	655.042	272.505	213.442	1158.35	314.567	180.967	553.072	183.777	183.318	821.402	246.999	364.871	439.569
PF3D7_0308000	85.543	42.999	221.996	41.7212	92.6684	219.558	78.9554	70.8146	59.9653	29.5374	58.7208	216.611	52.3773	41.3716	143.03	63.8138	107.543	103.072
PF3D7_0308100	158.982	144.854	291.073	105.48	143.087	268.575	99.2989	114.256	363.547	100.81	111.683	313.782	116.436	111.647	399.338	105.918	229.857	420.997
PF3D7_0308200	269.682	249.387	593.42	192.432	246.754	538.517	219.171	203.954	786.856	175.571	230.463	600.494	259.687	184.067	651.111	214.259	450.992	814.46
PF3D7_0308300	362.286	323.146	911.881	226.56	315.83	812.077	300.067	290.818	991.521	197.115	296.845	1002.65	245.362	246.671	791.291	343.216	609.971	1017.84
PF3D7_0308500	10.7028	12.9998	29.7405	8.98749	18.9726	33.0646	4.97983	10.8133	42.4435	6.35674	2.91873	46.1106	12.8329	11.3061	35.5216	8.71398	27.2336	48.6363
PF3D7_0308600	796.211	651.784	1426.65	306.025	749.266	1129.45	575.835	559.826	471.577	249.813	542.956	1363.14	355.135	229.853	773.365	548.638	973.906	1792.27
PF3D7_0308700	1646.19	1338.91	3747.56	694.758	1523.74	3334.64	1264.58	1191.39	1043.96	536.325	1277.2	3252.44	1144.3	503.633	1739.79	1449.03	2112.62	3003.21
PF3D7_0308800	42.5238	22.7513	76.9433	19.9303	61.9406	42.7717	22.1884	21.3931	0	21.0142	37.0009	22.3679	64.5567	24.1318	71.2225	35.6954	137.99	371.198
PF3D7_0308900	5.59559	7.22957	15.3688	10.246	7.9904	7.56291	10.0123	7.95346	21.5737	7.75458	18.7522	10.5469	45.4424	16.7807	29.4302	4.50306	79.1574	229.909
PF3D7_0309000	550.38	622.408	2243.52	530.686	568.598	2604.23	652.718	601.803	2015.63	565.72	554.722	1671.96	363.352	382.212	1499.09	744.456	1181.59	940.555
PF3D7_0309100	517.285	711.984	1809.73	827.293	498.874	2158.51	596.244	642.837	2674.65	698.235	618.92	1775.22	549.232	938.686	2287.42	748.185	1428.26	2126.28
PF3D7_0309200	314.042	338.289	1489.66	400.171	342.117	1331.43	476.515	344.677	1667.41	545.477	266.317	796.947	262.239	292.569	1363.62	445.961	617.294	520.456
PF3D7_0309300	580.119	573.281	1790.39	860.857	564.714	1556.27	626.587	604.915	2397.57	809.628	512.876	1118.74	547.835	340.927	2175	564.105	948.202	1288.33
PF3D7_0309500	165.306	175.762	677.74	188.589	151.155	539.844	292.533	150.309	617.064	136.262	307.814	501.452	284.955	192.03	481.591	242.148	511.298	994.051
PF3D7_0309600	159.304	178.43	553.555	137.778	262.666	758.109	169.153	158.737	476.645	160.4	143.493	359.601	87.1801	112.156	312.48	154.943	384.193	394.471
PF3D7_0309700	119.298	111.363	350.599	55.1424	108.771	482.287	139.637	101.91	157.229	45.6245	69.6038	341.627	46.7131	48.427	159.961	127.776	234.582	221.459
PF3D7_0309800	192.569	205.667	407.9	102.758	188.587	284.123	126.327	155.755	447.243	106.323	111.013	407.796	140.233	85.0977	317.268	136.641	356.923	786.645
PF3D7_0309900	105.732	113.683	304.152	133.775	96.1111	229.067	73.1703	99.116	289.574	89.3563	103.893	280.124	112.654	135.656	307.724	104.652	208.312	395.869
PF3D7_0310000	60.9737	120.346	441.226	322.752	83.638	423.828	55.9518	128.188	332.474	273.115	195.794	467.918	302.587	355.869	830.964	124.108	389.493	744.651
PF3D7_0310100	6.12677	11.8738	19.2415	47.4289	5.65662	25.8776	3.18721	4.93834	0	38.0313	18.713	53.41	34.8174	49.9769	110.313	8.36573	72.7774	192.455
PF3D7_0310200	38.9216	44.6357	126.772	42.414	41.8235	172.524	45.0762	40.7409	287.537	51.4257	55.5046	106.296	36.2726	49.3413	138.613	33.0697	107.801	150.878
PF3D7_0310300	8.41265	2.68167	22.1778	14.5945	7.75685	12.4949	3.9477	2.69213	35.9278	18.3633	9.38849	12.546	35.7783	25.4984	55.1971	7.99093	42.8516	116.06
PF3D7_0310400	5.90988	3.41366	10.524	11.4631	6.78742	4.50011	1.38564	2.97801	13.8638	15.4574	4.19485	1.25513	41.2187	25.9128	54.92	2.84634	48.5126	141.038
PF3D7_0310500	102.664	92.1946	336.828	101.443	102.471	478.791	90.4244	106.992	237.272	91.0339	109.249	302.882	101.321	89.2591	314.855	92.9172	272.046	337.347
PF3D7_0310600	134.284	118.786	115.497	44.4913	112.273	293.851	35.0417	72.5853	76.0746	37.5568	46.3855	323.702	48.5582	38.1653	147.498	35.1421	217.412	358.384
PF3D7_0310700	72.3541	45.0487	86.166	35.3388	73.2912	199.577	18.7028	38.0861	0	18.4171	40.0266	111.329	53.0161	17.4703	84.0476	28.0519	113.496	140.912
PF3D7_0310800	0.979935	0.980196	0	0.82288	0	0	0.709248	0	0	0	0	0	0	0.72462	0	1.86162	0.692699	2.0781
PF3D7_0310900	0.547867	0.548013	0.888058	0.46006	0.485593	0.740488	0.495663	0.45584	7.60424	0.379627	0.104585	0	0	0.303843	0.63641	0.390302	0.343649	0.290458
PF3D7_0311000	0.523266	0	1.69636	0.439402	2.47354	2.82895	0.378725	0	29.0512	1.45032	0	0	0.975961	0.386933	1.21567	0.994071	0.942984	0
PF3D7_0311100	0.358712	0.179404	0	0.301221	0.847835	0	0.51925	0	0	0.165705	0.273904	1.35224	0.167261	0.265252	0	0.170365	0.126784	0.380351
PF3D7_0311200	17.1775	13.793	217.13	139.15	14.4335	29.8198	38.8946	12.5876	358.722	218.833	101.261	36.8328	178.489	328.68	769.405	81.0582	126.073	348.4
PF3D7_0311300	140.673	156.759	386.814	203.236	144.88	712.878	153.581	150.794	771.591	197.716	111.211	689.175	144.253	173.787	547.318	109.151	369.094	394.403
PF3D7_0311400	45.0279	43.0686	96.5296	19.6791	40.7578	65.781	51.5051	34.7197	111.794	16.3475	17.8945	98.1957	15.7818	16.1887	60.8153	30.9691	49.6074	83.0413
PF3D7_0311500	126.197	152.528	255.696	200.903	73.0146	298.489	58.0373	126.874	948.768	131.166	150.564	158.575	90.7168	191.494	522.233	89.9028	218.438	356.824
PF3D7_0311600	139.533	122.392	349.451	81.7613	151.487	701.306	83.7881	115.84	204.309	97.6056	136.517	433.516	96.5202	74.1524	272.87	108.506	347.36	340.772
PF3D7_0311700	62.7339	43.3278	220.324	54.77	63.8407	129.204	81.0803	49.5037	138.211	46.2295	75.0848	91.9682	50.3781	46.0209	168.879	58.4068	113.986	212.753
PF3D7_0311800	125.11	117.72	323.099	85.0265	122.584	288.516	167.801	107.183	392.429	68.8959	136.146	203.841	73.6627	50.6996	207.732	107.928	194.728	295.669
PF3D7_0311900	99.9432	100.11	321.731	87.5741	105.355	287.972	127.323	90.0364	171.209	70.5799	159.907	168.035	85.6219	40.5278	201.905	107.981	185.564	268.72
PF3D7_0312000	121.169	111.757	408.118	86.5526	122.738	442.39	136.673	83.7947	174.731	65.4233	145.992	136.438	77.044	58.7629	213.869	139.758	239.233	275.31
PF3D7_0312100	42.1126	39.9339	131.096	54.2885	43.5278	50.8265	26.0058	29.5741	92.9498	122.196	34.2213	72.8225	64.2537	65.1378	261.199	44.5277	132.649	347.119
PF3D7_0312200	34.3334	38.0034	131.927	43.612	36.7641	89.0399	34.1207	36.1066	222.545	46.7754	40.2558	72.9261	37.9505	26.8701	144.75	38.0752	68.8564	117.529
PF3D7_0312300	59.021	66.4605	181.027	53.4198	62.6494	160.499	72.134	58.5168	196.214	57.4677	49.6547	199.844	37.5729	58.2784	184.742	59.4194	109.96	169.382
PF3D7_0312400	280.359	221.511	964.358	219.211	310.524	762.483	435.906	246.079	1099.2	228.309	322.513	580.499	237.975	181.829	657.017	319.705	493.982	719.465
PF3D7_0312500	109.465	100.2	350.053	106.903	118.602	473.245	78.1518	92.1607	412.727	188.017	75.4964	241.007	79.206	102.521	484.448	87.2074	265.606	323.574
PF3D7_0312800	1.69753	0.848989	8.25475	0	3.00915	0	1.22862	0	0	1.56833	0.648095	0	0	0.627623	1.97187	0.806215	1.19995	3.59985
PF3D7_0312900	24.3911	18.4949	61.2177	28.08	27.895	55.2988	23.633	21.276	218.414	27.6232	18.0237	29.6605	32.2851	26.4724	78.6013	14.9473	52.9162	103.45
PF3D7_0313000	55.605	52.8233	177.243	76.9523	53.2309	110.843	110.393	61.7726	413.916	86.9609	43.6447	93.6829	111.243	78.1002	300.224	66.6858	186.487	448.617
PF3D7_0313100	285.358	277.294	1177.67	366.1	303.648	1112.16	399.935	270.725	562.902	313.064	487.533	891.152	380.075	331.953	945.612	365.966	800.458	1289.22
PF3D7_0313200	468.945	500.863	2301.3	628.202	504.649	2179.14	613.136	471.046	1125.3	576.679	766.802	1722.64	669.731	589.636	1526.11	688.284	1426.48	2100.3
PF3D7_0313300	206.985	196.144	1104.12	178.145	235.802	1769.99	192.138	239.482	541.155	218.778	204.457	873.219	158.807	152.209	514.176	254.339	733.879	431.647
PF3D7_0313400	57.8099	62.0833	132.658	48.8906	52.4154	329.614	28.0266	66.0367	160.096	30.1938	27.1564	250.539	26.5076	46.5049	146.747	51.6512	150.445	121.721
PF3D7_0313500	47.9867	31.2115	76.634	26.9962	35.4784	86.2644	13.4306	35.4026	98.4299	27.6272	29.241	90.894	41.0032	47.8948	121.919	28.7409	72.7852	132.091
PF3D7_0313600	232.434	209.482	700.664	139.807	219.663	601.373	245.459	199.27	281.625	115.824	229.633	525.864	165.062	147.628	401.105	237.991	386.532	558.222
PF3D7_0313700.1	97.0136	85.2205	194.886	108.968	89.661	137.846	91.5203	80.5454	195.648	56.689	128.052	153.162	78.4861	105.92	192.637	73.0508	158.779	338.49
PF3D7_0313800	214.609	201.799	790.752	237.231	206.283	967.459	263.868	202.946	424.884	251.078	325.254	669.065	229.899	231.539	696.052	275.152	515.741	579.764
PF3D7_0313900	23.8775	9.33733	41.0931	27.1468	22.1795	10.6247	5.76062	8.74791	38.1876	45.1191	14.1807	8.14921	32.2557	78.1823	124.871	13.7204	31.3948	83.5596
PF3D7_0314000	48.4287	50.0042	251.959	103.963	33.2314	181.586	116.461	48.0928	390.296	67.1142	119.884	106.004	73.9362	124.472	201.431	91.26	126.787	198.775
PF3D7_0314100.1	105.626	108.363	568.955	241.53	115.225	541.766	121.142	134.755	511.242	271.242	114.983	330.797	165.183	196.266	624.181	134.289	308.094	382.516
PF3D7_0314200	11.977	10.3465	22.6916	22.5966	12.4998	9.67069	6.64216	7.18269	4.31785	36.3578	22.5071	12.3136	75.2842	45.8351	105.881	6.57478	107.128	311.715
PF3D7_0314300	10.232	9.28265	18.514	16.9844	7.3114	5.14582	8.61118	6.53346	0	25.9415	19.2597	21.5284	61.9122	37.1268	85.6871	7.00677	91.3686	268.96
PF3D7_0314400	3.48844	1.39575	7.91637	3.80815	4.53482	9.42984	2.27235	1.45124	19.3674	1.28918	1.06548	7.89028	2.60256	5.93297	3.24178	2.98221	6.10238	8.87731
PF3D7_0314500	520.424	458.889	1280.39	345.05	529.421	1321.71	364.185	469.958	766.021	302.75	447.756	1550.63	567.358	381.324	980.674	441.503	913.295	1418.18
PF3D7_0314600	628.861	562.421	1434.23	415.539	590.703	1424.28	433.162	542.275	231.063	416.043	520.226	1964.28	542.209	460.091	1315.95	504.435	1168.77	2082.03
PF3D7_0314700	60.2801	63.8537	139.84	71.7549	60.1371	111.425	97.3566	62.4467	486.054	105.824	60.6518	123.761	66.2506	53.6782	321.827	57.1717	101.155	192.039
PF3D7_0314800	80.2492	87.728	302.79	96.3426	91.7775	389.069	115.789	96.1481	523.144	109.73	55.8209	194.392	54.2695	72.5872	328.13	68.653	179.317	148.88
PF3D7_0314900	143.195	159.09	455.657	123.351	135.297	269.481	210.213	158.417	537.826	132.46	136.104	265.588	94.9394	125.944	479.168	171.82	197.399	322.716
PF3D7_0315000	241.116	238.91	888.341	266.786	244.717	438.607	443.877	238.377	692.946	218.571	286.346	427.736	242.845	236.607	826.411	344.89	337.497	573.883
PF3D7_0315100	133.796	141.871	392.366	142.921	108.391	291.382	242.949	160.492	393.72	111.819	143.678	256.642	98.3196	130.749	452.527	182.325	231.809	404.044
PF3D7_0315200	702.31	600.13	1606.81	284.39	700.539	1339.94	589.538	558.813	413.117	287.654	341.18	1183.12	235.174	204.226	968.083	569.894	668.826	666.534
PF3D7_0315300	143.764	166.611	604.819	244.774	132.071	269.957	297.684	146.603	761.607	225.371	146.367	275.803	193.941	219.603	708.506	204.721	280.564	571.735
PF3D7_0315400	54.5256	81.3906	214.838	78.5418	50.5583	86.1674	139.945	56.8829	465.723	81.3761	62.1314	145.464	70.7971	76.6067	248.479	72.1108	106.698	233.927
PF3D7_0315500	306.724	275.338	1094.85	505.03	282.657	465.211	610.075	273.679	976.019	354.759	443.333	425.533	485.363	486.801	1311.25	403.844	464.109	927.117
PF3D7_0315600	133.078	138.216	339.384	144.715	126.601	196.653	243.523	102.051	615.693	173.768	119.228	215.716	131.136	159.252	520.436	126.617	236.759	513.624
PF3D7_0315700	93.5278	111.504	325.582	134.278	88.097	137.45	214.652	87.1979	370.441	133.813	114.458	167.397	110.394	139.511	467.179	103.591	169.423	370.819
PF3D7_0315800	3.23968	3.82973	9.54784	3.70971	6.96105	11.1458	2.98427	2.20541	16.3512	2.72101	2.02397	8.88195	2.74656	5.22676	6.15805	3.07727	7.67083	11.8667
PF3D7_0315900	19.7749	19.3924	35.1965	21.8152	23.3696	23.059	26.9412	20.9699	21.5271	21.1358	24.8701	14.6169	48.454	51.0362	94.5859	8.10275	50.1702	127.452
PF3D7_0316000	101.143	90.3181	451.563	83.1697	98.8491	683.045	76.4975	87.9394	310.885	91.182	119.186	319.275	60.7061	65.9921	268.315	101.06	316.001	264.957
PF3D7_0316100	61.2869	57.6972	198.685	46.6207	72.0014	132.535	63.4054	66.2901	140.106	40.968	66.342	92.4139	57.1541	42.6532	141.546	58.5571	110.946	200.304
PF3D7_0316200	39.6219	42.1678	103.077	46.7147	38.4159	89.4341	32.7003	42.9193	148.132	60.8051	40.0675	75.4362	45.5759	58.2356	165.919	37.8469	74.1024	132.873
PF3D7_0316300.1	293.955	305.919	1292.33	368.007	291.553	1362.84	500.867	333.794	2576.02	438.609	196.589	859.626	231.918	241.844	1095.7	410.095	628.874	523.779
PF3D7_0316400	560.331	652.059	2311.78	832.234	566.993	1412.15	831.205	631.361	1933.56	907.848	547.361	1252.47	562.098	620.444	2383.4	790.498	833.426	1088.13
PF3D7_0316500	96.3603	103.387	466.691	171.825	103.123	358.236	113.48	102.693	660.631	177.837	211.649	330.709	165.147	212.9	568.069	141.616	245.417	378.016
PF3D7_0316600	99.7953	85.5616	383.269	125.264	103.553	259.424	90.0974	76.6675	270.269	144.564	173.909	249.053	137.491	180.243	507.318	116.261	197.575	333.3
PF3D7_0316700	321.922	310.837	583.992	246.271	295.515	480.387	221.752	239.568	431.318	203.664	250.261	801.716	187.917	245.587	671.191	207.085	478.646	955.55
PF3D7_0316800	380.155	349.803	1192.4	292.28	362.713	1000.93	438.922	288.229	365.468	301.047	462.433	1067.05	355.287	354.732	1039.94	391.58	653.554	959.732
PF3D7_0316900	20.0879	18.8374	70.9368	32.3812	22.6796	57.2098	13.6303	18.2059	9.95763	67.6078	19.5841	27.0449	30.107	46.0212	164.59	24.5325	47.723	85.9592
PF3D7_0317000	143.582	187.942	620.172	216.453	152.059	704.845	235.285	168.029	685.975	294.437	182.835	530.021	186.744	193.757	798.794	217.729	412.34	532.174
PF3D7_0317100	206.251	169.513	648.826	191.485	210.648	487.239	294.696	195.276	610.793	233.675	211.71	420.593	228.718	246.931	731.403	233.595	335.309	518.689
PF3D7_0317200	154.198	158.055	510.01	200.372	158.783	468.761	161.607	174.063	519.892	171.941	205.717	592.005	238.567	171.521	609.631	188.768	439.124	848.61
PF3D7_0317300	206.603	206.854	585.701	207.75	206.676	570.756	135.017	202.61	602.081	181.493	214.375	735.123	219.295	208.86	550.713	207.354	422.883	697.894
PF3D7_0317400	74.1465	82.684	293.566	77.6108	74.8614	270.609	137.094	75.1708	449.705	50.2741	90.5548	253.675	63.3359	53.7531	154.406	115.015	168.455	234.757
PF3D7_0317500	8.18427	6.85532	27.6109	12.2365	8.33521	30.9369	16.7593	6.31128	162.543	11.8646	14.2769	32.1066	16.3817	12.5467	36.482	13.0199	36.652	79.019
PF3D7_0317600	17.3001	27.9537	62.556	26.2611	14.1541	28.7785	53.4563	21.5912	221.65	18.4424	40.646	45.1499	31.0259	27.0614	94.2968	23.3852	52.3948	128.406
PF3D7_0317700	326.025	275.003	712.83	206.449	315.068	750.749	344.72	245.984	577.156	184.612	334.974	747.047	277.067	169.968	561.813	263.479	641.674	1174.27
PF3D7_0317800	518.455	448.461	1481.3	277.558	557.46	1523.95	543.014	420.654	714.967	278.056	517.886	1477.96	424.336	275.804	775.66	520.554	930.102	1266.35
PF3D7_0317900	150.754	162.67	559.122	111.113	152.68	627.527	193.573	125.951	338.256	157.177	169.507	611.291	96.7362	122.681	427.904	175.694	341.029	395.561
PF3D7_0318000	2.124	2.12456	10.3286	2.67537	7.53028	11.483	2.69025	3.53445	29.4805	1.96234	3.24367	24.0207	1.98077	2.74856	14.8036	2.01752	8.33193	13.5128
PF3D7_0318100	177.355	140.312	711.948	116.344	178.682	864.045	162.9	148.521	303.217	120.834	200.173	530.963	127.599	85.022	350.598	226.349	415.416	382.204
PF3D7_0318200	309.784	405.274	1973.16	653.54	322.407	1611.02	608.49	460.51	3705.64	903.755	352.807	895.688	370.483	394.941	2121.3	500.824	770.185	699.536
PF3D7_0318300	223.093	317.785	1667.07	535.181	244.652	1136.39	632.915	299.969	1661.78	912.394	270.588	692.245	257.413	359.968	1968.99	498.234	522.55	431.261
PF3D7_0318400	142.753	168.835	757.931	192.348	154.93	788.503	243.672	159.072	950.247	268.991	172.819	604.033	127.523	189.172	755.513	238.332	379.575	350.223
PF3D7_0318500	149.01	147.34	482.652	116.88	162.008	556.328	139.138	148.157	523.737	157.239	121.447	384.327	105.286	108.075	385.142	136.341	296.557	333.342
PF3D7_0318600	3.28249	2.85971	11.328	23.1182	4.25458	17.1738	7.81706	2.99543	11.7574	28.6636	14.5535	10.3783	24.8841	33.9817	94.4638	5.63242	40.7542	105.089
PF3D7_0318700	1510	1330.7	5981.44	1448.27	1587.03	7430.24	1640.96	1602.4	3391.24	1469.77	1214.04	4930.37	1130.9	1191.64	3983.88	1639.08	3137.12	1981.12
PF3D7_0318800	709.686	696.323	2340.74	440.701	746.887	3231.25	520.842	641.334	1170.16	415.046	582.135	2905.74	390.303	281.428	1102.44	737.031	1439.34	1086.76
PF3D7_0318900	117.57	96.0859	340.735	68.9652	108.611	607.872	88.1012	93.1439	122.133	64.3602	79.5085	438.599	56.9864	55.6692	184.555	110.748	260.16	172.609
PF3D7_0319000	197.379	179.221	389.174	167.25	173.629	292.788	163.23	160.426	381.855	137.609	168.897	404.388	186.711	129.627	508.643	145.87	312.173	643.731
PF3D7_0319100	371.286	412.318	999.818	345.305	301.955	679.891	384.307	367.051	886.598	261.882	307.893	880.424	430.95	317.357	1115.33	395.336	687.339	1382.13
PF3D7_0319200	212.377	273.655	653.824	268.956	193.96	560.918	233.708	252.052	824.771	190.174	193.474	752.665	266.217	188.417	759.566	254.449	488.4	904.282
PF3D7_0319300	60.9264	50.8971	95.5021	38.2307	53.0121	242.517	36.3435	47.35	260.197	47.6295	60.3252	131.243	46.828	45.5475	121.325	29.2541	180.226	298.162
PF3D7_0319400	191.166	206.078	422.979	255.425	163.343	440.491	147.341	216.26	873.111	246.855	165.401	481.423	210.776	297.854	797.733	160.49	425.083	834.758
PF3D7_0319500	532.358	697.362	926.609	449.664	494.755	1127.93	266.517	631.567	1042.47	281.74	464.908	1942.61	665.08	378.999	1065.53	381.152	1417.42	3124.32
PF3D7_0319600	0.686579	2.74705	4.4516	3.45924	0.811383	14.8475	2.98155	3.42751	0	5.70892	3.66979	0	7.04308	9.64621	6.38032	0.652161	23.8771	56.7837
PF3D7_0319700	70.7154	65.5393	224.344	63.6275	64.6691	126.259	123.025	55.6606	179.498	55.2283	80.7849	140.031	79.9958	59.6158	190.497	81.6762	144.736	307.948
PF3D7_0319800	40.5914	39.9256	163.028	52.2649	40.5081	119.479	75.8955	33.2103	262.919	35.0019	39.2599	151.318	44.5839	36.1855	129.929	54.4077	119.371	238.633
PF3D7_0319900	18.821	20.1952	68.7808	15.8045	13.7497	98.0524	11.1453	19.9303	37.9971	13.2785	11.2357	72.2399	12.4458	15.9416	40.5454	21.128	52.0357	58.0548
PF3D7_0320000	52.7813	95.1804	139.78	52.4373	59.7402	116.553	50.5767	55.049	82.5453	17.8573	36.3291	207.378	27.0375	35.7312	167.527	52.2538	130.287	274.309
PF3D7_0320100	28.6476	25.7412	69.2606	15.4939	37.298	65.6266	20.3829	21.4117	188.702	14.8038	24.0992	51.2513	25.3574	15.439	39.4818	34.1298	61.0037	117.384
PF3D7_0320200	11.6283	10.7083	30.5171	13.1745	11.1246	29.9365	11.0881	9.98224	10.2475	9.37909	14.9395	13.9161	24.0982	18.5622	25.3	9.4675	45.2069	105.684
PF3D7_0320300	48.4666	40.8354	128.436	44.5829	43.7299	94.5904	48.1786	33.4651	89.3214	47.7506	56.0494	95.5224	108.026	65.4321	124.747	46.9921	151.37	359.519
PF3D7_0320400	100.178	125.85	470.955	170.445	109.059	500.618	180.481	129.88	1091.8	291.893	96.5507	304.96	93.4554	113.234	657.879	92.867	238.971	216.294
PF3D7_0320500	43.8692	82.7468	93.4578	50.521	34.0687	174.829	4.17302	83.2208	83.5052	81.5239	54.9359	474.389	107.07	66.3617	278.965	42.6225	242.567	552.871
PF3D7_0320600	376.059	662.333	1087.76	406.985	383.119	920.154	28.1566	683.101	224.983	448.524	601.53	2670.3	1156.4	554.361	1397.12	353.359	1573.99	3801.82
PF3D7_0320700	2.3954	4.19306	5.82418	3.01723	9.20018	3.23758	1.73372	2.49129	0	6.63926	5.48721	4.51499	36.8588	6.19952	16.6952	2.27532	73.0429	215.891
PF3D7_0320800	77.74	80.742	268.127	88.2226	74.2603	244.385	95.9936	89.2733	730.831	101.195	137.307	250.925	146.154	160.518	297.166	77.8536	268.091	559.889
PF3D7_0320900	317.955	337.705	832.968	237.393	318.869	799.01	289.498	289.93	940.965	267.449	246.924	1134.71	230.13	241.13	724.507	343.873	643.487	1131.45
PF3D7_0321000	44.8226	80.2647	126.88	34.334	43.1514	166.673	53.9633	54.0302	376.31	24.4427	48.2496	176.387	38.9454	35.8929	124.96	56.6983	143.346	263.366
PF3D7_0321100	90.0319	89.4715	298.122	63.8769	87.1342	233.106	98.8219	76.3672	327.609	54.2476	88.7322	266.495	77.6405	66.3155	189.619	103.277	181.528	311.478
PF3D7_0321200	205.023	182.863	555.785	152.832	185.32	680.868	121.142	170.81	120.292	119.607	223.762	635.049	173.518	175.638	404.585	199.891	437.359	631.209
PF3D7_0321300	45.4916	50.207	209.594	88.4439	45.5649	198.915	80.91	58.8782	482.94	119.68	78.5383	96.6022	77.0648	95.2673	292.211	60.7413	133.279	200.92
PF3D7_0321400	1353.14	1251.74	3241.16	985.785	1390.51	4006.5	1223.65	1233.19	972.487	852.418	1528.1	5168.26	1468.28	1039.69	2681.92	1183.88	3019.21	5051.14
PF3D7_0321500	345.338	324.468	731.734	239.049	343.294	876.043	249.655	284.661	306.186	245.961	334.286	1285.95	346.551	247.8	626.418	245.925	747.424	1366.23
PF3D7_0321600	88.7533	84.3821	227.903	69.2405	76.3285	174.988	51.9409	98.0947	187.017	33.4218	97.4054	279.365	88.3683	61.9471	180.675	68.5841	122.31	191.942
PF3D7_0321700	74.0211	64.5711	215.737	49.5588	69.6148	165.221	51.2903	73.3338	141.391	33.9124	60.2409	174.06	74.1926	48.5127	160.778	63.5792	119.139	192.195
PF3D7_0321800	146.368	154.644	529.887	159.27	139.377	426.553	211.163	148.845	514	127.356	152.897	416.336	130.233	115.503	434.647	173.974	265.457	369.817
PF3D7_0321900	158.079	128.647	1345.01	167.569	154.67	161.122	126.079	148.36	237.704	183.821	149.167	259.507	576.291	37.6813	802.967	508.039	713.487	1979.34
PF3D7_0322000	369.128	157.344	1351.08	204.715	345.871	606.481	78.9245	202.316	34.7938	187.598	226.826	1469.47	736.981	153.855	748.37	546.473	968.559	2299.2
PF3D7_0322100	1139.65	384.297	7099.4	736.52	1143.69	2295.62	257.378	447.827	202.18	1084.54	443.101	5256.46	3737.56	1102.58	5070.31	3056.29	5728.56	14890.1
PF3D7_0322200	1.42961	1.57299	4.63463	2.40098	1.18264	3.86448	0.724298	1.18948	7.93705	1.32081	0.654972	4.3114	2.13314	1.47999	5.97837	1.62954	5.33044	12.1268
PF3D7_0322300	0	0.659459	45.9523	11.7644	0.389563	32.6732	0.238585	0.822812	0	19.0346	6.41852	21.2427	31.3561	4.14385	46.3329	14.8731	39.8051	116.742
PF3D7_0322400	485.565	576.498	632.071	368.95	520.115	1736.88	148.574	733.301	337.837	53.9248	837.021	3375.32	455.601	618.932	244.08	244.885	873.037	882.234
PF3D7_0322500	406.153	1110.7	503.037	682.117	453.247	1135.31	192.057	1284.4	605.842	332.455	1384.81	2727.06	530.668	889.779	1414.14	215.397	651.429	818.976
PF3D7_0322600	222.383	208.444	116.656	170.894	225.007	141.224	282.436	193.811	229.378	138.006	243.261	254.421	159.735	188.686	133.14	136.114	318.715	177.491
PF3D7_0322700	47.5444	50.8297	45.0213	53.1352	48.2484	37.3205	81.9975	50.389	66.9887	58.5571	53.9773	31.4023	60.4378	56.2873	52.5868	47.1116	89.4306	52.1101
PF3D7_0322800	1.18454	2.96213	1.28004	2.98407	2.79972	3.202	0.428666	1.47835	0	0	0.904485	0	3.86631	4.81753	3.21061	0.562579	6.13265	2.93065
PF3D7_0322900	71.3962	105.376	1110.7	107.764	70.0093	1284.4	78.7252	111.425	1384.81	111.4	41.9275	1682.12	120.72	119.071	890	68.2153	197.347	2137.92
PF3D7_0323000	5.87961	11.7624	10.5894	4.93728	2.31613	14.1276	12.7665	1.63066	0	0	2.99302	4.92545	5.48313	4.34772	3.03548	9.30812	33.5232	19.3956
PF3D7_0323100	0.409859	0	0	1.72085	1.45309	2.21583	1.18657	0.341014	0	0.378665	0	0	1.14666	1.21229	0	0	4.53361	2.31778
PF3D7_0323200	2.19488	1.2197	2.63538	3.68621	2.59386	1.31847	3.00067	3.24657	4.51323	4.7316	1.86217	1.22579	1.13715	5.41006	4.72148	2.3165	3.04238	1.72391
PF3D7_0323300	59.8573	66.3326	66.5621	109.913	60.4649	48.7875	40.267	61.7887	68.9463	136.074	41.3437	28.7129	67.6337	84.116	119.636	50.015	101.634	52.8462
PF3D7_0323400	31.3363	30.2535	35.4702	22.4002	26.4853	22.6958	29.4987	39.8515	55.0555	15.0254	17.4914	18.1929	17.8483	15.1057	18.0467	28.7293	43.9356	21.2398
PF3D7_0323500	1.02335	1.02362	1.10586	2.29157	4.03124	0.61473	0	1.98673	0	1.89093	0.781406	0	0.318114	5.04482	1.58498	1.29607	1.82038	1.20565
PF3D7_0323600	53.0129	32.941	19.0957	37.7716	52.018	6.94801	7.67383	34.3509	44.5942	46.7519	19.2584	12.5155	44.3444	99.9025	49.14	19.9896	21.4833	14.5353
PF3D7_0323700	1.55321	0.466088	0.839219	1.30428	0.917775	0.839718	0.562084	0.129231	8.62325	0.287	0.474398	0.780691	0.724237	0.459413	0.360846	0.737675	0.949511	0.109794
PF3D7_0323800	1.54305	1.10247	2.85849	1.75851	1.56303	2.97937	0.717951	1.10045	2.03972	0.203658	1.17823	2.21595	4.00863	0.733511	0.341414	1.77977	9.52389	6.54452
PF3D7_0324000	147.406	190.878	0	3.51832	147.193	6.17771	1.10272	216.769	7.04892	1.40762	14.2512	9.57242	4.61771	6.7597	1.47484	0	7.52395	1.34623
PF3D7_0324100	0	0	0	0	0	0	0.336281	0	0	0	0	0	0	0.687139	0.719619	0	0.328435	0.328435
PF3D7_0324200	0	0	0.504258	0.783695	0.55146	0	0.337737	0	0	0	0.712624	0	0	0.345057	0.361367	0	0	0
PF3D7_0324300	0	0.347812	0.375754	0.29199	0	2.50651	0.251669	0	0	0.321254	0.53102	1.74774	0.324271	0.257123	0.269277	0.330288	2.9981	0.491593
PF3D7_0400200	10.7793	8.08662	1.74725	14.0301	13.3757	18.4542	12.6778	5.38119	4.98711	13.1955	12.3462	8.80424	19.0996	36.865	16.2778	4.86349	25.5024	7.04821
PF3D7_0400600	0	0	0	0	0	0	0	0	0	0	0	0	0	0	0	3.8882	0	0
PF3D7_0401100	85.0197	226.273	106.64	164.46	84.3267	0	9.88952	304.429	56.1928	65.925	26.6632	0	107.603	546.731	68.1915	67.7788	35.4155	35.4155
PF3D7_0401600	1.56726	3.13536	3.38725	7.01908	3.08693	0.941461	1.89056	1.73867	0	1.93064	6.38254	2.62584	15.103	25.4963	2.83197	2.48116	8.32727	7.38581
PF3D7_0401700	0.485553	1.69989	1.5741	2.65027	2.00836	0.875021	0.351429	1.00998	0	1.3458	1.29765	0	1.81124	4.48807	1.31606	1.84485	3.79247	2.91745
PF3D7_0401800	144.3	123.389	138.285	199.911	129.658	31.8564	2.08602	153.155	39.1146	12.0714	209.658	72.9159	245.128	471.571	16.8142	169.371	202.722	170.866
PF3D7_0401900	36.5963	53.0234	20.6123	54.1052	28.1772	9.39297	1.20397	40.8757	45.1508	3.48356	30.4845	35.3953	23.2695	116.938	6.26927	28.1255	41.5336	32.1407
PF3D7_0402000	144.3	123.389	5.97352	199.911	129.658	3.16966	422.086	153.155	0	312.071	209.658	6.94614	245.128	471.571	3.69706	169.371	323	10.8345
PF3D7_0402100	73.5462	77.4968	99.9009	186.062	82.0497	144.005	23.8386	97.4718	41.5593	136.589	127.749	155.673	222.165	215.738	131.735	79.2806	368.627	224.622
PF3D7_0402200	2379.78	1179.91	346.904	2010.38	1443.7	248.367	1358.73	1238.07	123.801	1076.27	1815.54	301.276	1202.25	767.851	127.922	1285.14	1421.82	173.458
PF3D7_0402300	1163.71	1122.44	270.241	602.674	1240.35	478.708	429.673	1275.68	116.791	486.25	1265.86	608.066	982.95	916.188	194.028	775.568	2542.7	368.858
PF3D7_0402400	937.164	1640.16	254.894	745.433	981.631	569.052	112.896	1188.08	86.0522	438.191	741.741	819.073	817.201	692.992	123.413	734.794	3329.7	540.849
PF3D7_0402900	1225.6	805.427	458.946	323.145	1261.13	301.095	470.444	895.969	319.175	212.124	56.7926	173.376	63.3301	105.215	131.892	1191.81	1230.17	108.962
PF3D7_0403100	636.958	264.137	211.788	2674.36	649.126	45.543	704.395	255.328	219.528	5114.77	1758.79	44.5019	2136.98	4304.62	1766.57	748.079	1157.08	340.152
PF3D7_0403200	10.9522	4.0361	3.94508	15.4895	14.3055	0.346265	11.2645	2.39804	0	24.4978	3.5212	0.965774	8.06342	31.9685	9.07669	3.83275	18.9675	5.97623
PF3D7_0403300	2.11359	4.2283	0	1.77484	4.99558	5.07855	0	1.75856	0	5.85817	3.22777	0	0	3.12581	2.18237	2.00763	24.2	2.98811
PF3D7_0403400	174.959	196.649	44.5415	284.681	158.918	26.8585	240.903	151.9	125.655	237.155	161.604	40.8544	301.493	270.249	106.407	154.146	559.505	159.643
PF3D7_0403500	104.836	125.837	34.858	148.303	79.1008	14.0483	145.334	104.672	84.5695	152.736	75.1241	27.698	100.023	161.006	65.5733	96.5166	395.007	117.621
PF3D7_0403600	577.372	522.844	220.849	457.999	580.945	303.886	829.378	580.805	407.27	488.75	620.04	184.592	350.2	379.987	143.613	532.052	1318.6	135.648
PF3D7_0403700	0.966133	0.828335	2.68464	7.18571	2.60972	2.48726	0.49947	0.114836	5.10844	7.77839	0.843105	1.04059	6.30689	11.8389	11.5434	4.06411	10.1948	7.7075
PF3D7_0403800	4.39971	3.5207	0.792406	6.28076	5.02616	2.90721	0.106146	3.05056	2.71408	1.49045	5.93514	2.58	3.82949	10.4109	7.0415	0.975136	7.36499	4.45778
PF3D7_0403900	0.181622	0	0.588797	0.915082	0.214637	0	0.197179	0.302229	0	4.27888	0.346707	0.228222	1.01625	0.470056	3.51625	0.172518	0.192579	0.192579
PF3D7_0404000	7.5455	7.54751	2.32967	85.991	3.82162	1.94255	19	28.9687	0	58.9311	39.0539	0	87.4559	3.98541	24.5841	7	38.0383	6.09575
PF3D7_0404100	11.5763	14.5692	7.998	58.3658	13.2882	12.9959	24.7581	17.882	20.1943	42.3866	31.1554	7.27327	31.3253	23.8914	40.4152	6.94012	21.3467	8.3508
PF3D7_0404200	0.657273	0.657449	43	4.41545	0.776751	67	0	1.09374	27	0.607249	3.01127	76	1.2259	2.91615	41	0	3	52
PF3D7_0404300	8.1115	12.8016	1.16873	16.953	8.94692	4.87261	1.4351	14.5478	0	2.49805	2.06459	1.35903	8.40502	13.729	3.3502	0.342439	8.95004	4.07743
PF3D7_0404400	0.283665	0	0	0.952809	0	0	0.205309	0	0	0	0	0	0.793611	4.61468	0.439346	0	0	0
PF3D7_0404500	13.7273	10.1294	18	54.3463	19.6799	10.1386	87.818	12.1704	2	42.9107	8.248	6.22108	72.7282	39.3187	2.78834	61.4963	110.298	14
PF3D7_0404600	1.3198	1.76901	23.6511	4.87643	1.80927	17.5053	0.993445	1.91072	31.2636	9.77924	1.75352	16.4517	4.48013	3.68905	90.9233	0.601749	2.82256	40.6344
PF3D7_0404700	2.06412	1.72056	1.61094	7.60727	2.71037	2.6865	1.41095	2.00364	0	2.75459	2.27661	2.01734	13.7953	15.0937	2.75293	2.72312	10.3062	7.61969
PF3D7_0404800	4.55463	7.97272	3.07615	11.474	6.95247	8.20794	15.7958	5.05276	0	8.0653	13.9112	3.81549	20.7065	10.9458	9.25876	2.88421	26.0498	17.8419
PF3D7_0404900	873.719	969.541	239.729	405.534	897.424	447.965	464.398	795.82	215.801	443.814	516	468.892	555.402	524.307	170.916	694.572	2199.75	285.286
PF3D7_0405000	211.79	206.152	73.6226	272.507	207.228	98.1533	233.228	164.373	84.2893	299.293	226.492	60.0939	192.199	189.447	86.4151	190.358	582.613	96.051
PF3D7_0405100	1282.74	1286.92	336.345	2188.28	1179.86	120.493	1027.33	1200.11	283.501	1476.58	2098.95	181.87	2935.58	2755.15	613.433	1200.25	2657.71	765.409
PF3D7_0405200	1261.73	1071.34	169.504	1444.37	1173.5	75.3574	703.77	907.381	233.878	912.268	1681.21	89.6771	1866.11	1687.48	400.972	621.221	1786.01	519.978
PF3D7_0405300	21.8877	19.4243	5.09801	33.0283	29.3671	4.54744	19.1768	22.3189	7.10632	20.83	35.3108	4.54946	42.5117	40.0366	8.66619	18.4457	54.5909	13.6495
PF3D7_0405400	294.102	293.046	85.2555	390.749	286.53	67.5588	461.463	258.338	135.449	398.959	299.269	57.7723	351.177	412.389	130.655	262.713	579.993	125.772
PF3D7_0405500	685.562	508.918	167.219	753.1	514.644	100.149	887.317	401.796	265.979	736.958	533.357	65.0159	589.741	754.57	262.671	562.459	1104.07	267.874
PF3D7_0405600	1022.33	1222.21	424.281	1505.56	1083.6	265.563	1654.66	916.165	624.967	1803	1188.52	241.752	1356.12	1509.66	521.196	1248.11	2391.04	531.449
PF3D7_0405700	380.264	422.673	100.38	268.403	366.344	72.2023	259.433	317.392	82.5681	287.637	191.734	110.558	271.365	190.33	102.652	304.752	680.79	154.728
PF3D7_0405800	1058.04	926.428	210.349	630.103	1176.17	154.649	597.628	660.894	154.939	687.453	596.934	226.188	740.755	464.319	239.081	706.784	1546.98	361.011
PF3D7_0405900	514.225	473.708	106.458	340.551	465.694	76.1627	287.769	400.281	95.382	247.748	230.395	109.174	387.265	233.244	106.968	287.865	780.916	184.143
PF3D7_0406000	324.014	270.719	62.4755	239.007	335.611	67.9319	175.194	206.684	35.2723	179.612	167.365	72.3818	252.989	175.702	61.9919	194.318	545.559	113.921
PF3D7_0406100	81.6612	82.3365	26.1206	133.855	77.2043	28.6477	65.7237	82.6203	40.2999	140.632	50.3826	17.5127	102.961	93.2344	41.485	63.2952	251.267	55.1081
PF3D7_0406200	3880.54	4299.21	1980.96	4913.69	4162.66	2037.22	6157.93	4126.15	1401.44	5597.15	3846.08	1608.25	3813.55	4148.36	1542.72	5389.05	8640.61	842.988
PF3D7_0406400	619.809	692.264	133.25	476.242	631.146	215.593	355.511	636.978	181.35	440.228	298.367	154.946	412.377	571.544	206.476	397.922	1320.43	224.55
PF3D7_0406500	510.323	392.417	106.72	226.25	480.892	119.533	362.718	402.082	32.836	157.266	265.056	166.126	199.3	145.049	75.0171	349.41	552.497	64.633
PF3D7_0406600	4.61969	4.62092	2.49608	7.75859	5.45945	1.38753	0	0	0	2.13405	0	0	6.46226	5.1241	0	6.58217	5.79539	0.544264
PF3D7_0406700	77.4126	80.1033	38.1869	94.7865	86.9778	30.0087	46.0928	67.8995	30.5814	146.565	103.662	15.6534	115.223	96.1574	46.3645	84.3987	224.539	44.8376
PF3D7_0406800	176.9	167.931	87.6671	214.78	186.42	64.9772	174.52	185.623	41.7041	340.407	331.24	24.5414	299.471	494.913	99.1821	230.108	585.208	130.092
PF3D7_0406900	138.248	188.503	62.8294	387.021	135.894	45.1265	194.242	196.88	137.772	427.175	255.522	36.1818	299.679	341.216	123.26	189.876	335.657	66.7593
PF3D7_0407000	593.392	662.864	122.509	680.883	494.174	60.7644	40.3538	660.72	88.4414	499.661	608.188	170.814	685.594	702.06	163.456	453.943	839.914	219.207
PF3D7_0407100	676.771	757.334	112.299	734.162	694.527	69.2105	42.746	692.788	53.7533	467.829	711.941	177.626	727.746	682.292	159.204	488.342	811.96	201.443
PF3D7_0407200	701.221	779.72	149.59	890.4	667.777	102.239	75.143	931.796	125.99	544.07	981.2	169.669	1068.2	1008.1	242.959	598.169	1063.47	252.252
PF3D7_0407300	46.3408	22.1689	14.5151	17.765	45.2403	6.6567	11.6661	19.2784	0	18.6147	16.9232	6.75139	19.729	22.3481	6.76128	27.7504	60.561	13.5303
PF3D7_0407400	405.008	458.503	150.411	353.279	604.78	341.36	468.104	572.078	329.246	437.998	503.438	89.4232	213.736	225.195	111.841	307.168	1188.31	54.7434
PF3D7_0407500	112.885	119.707	44.6368	73.4113	127.387	102.481	95.218	114.403	308.913	140.365	96.5662	46.9275	56.1985	74.6872	34.8364	178.174	368.64	20.3992
PF3D7_0407600	56.5179	41.5998	13.156	43.8779	69.9422	8.96806	22.7684	29.723	11.5119	18.9654	18.5244	10.7199	20.138	37.8499	11.8366	42.7959	70.0594	14.3851
PF3D7_0407700	66.8662	37.7664	9.75888	55.4234	56.8814	8.31036	34.2108	23.7406	8.88969	68.9666	54.3586	14.2452	66.9264	78.4294	27.5277	29.8407	139.634	38.2343
PF3D7_0407800	118.54	138.362	45.6229	168.553	111.511	25.2934	188.727	133.381	67.8046	164.512	127.314	18.699	170.945	191.066	63.1634	151.308	215.975	46.6983
PF3D7_0407900	91.4948	69.7289	19.8789	97.563	98.4009	15.7032	51.155	55.1814	5.97259	131.046	115.33	25.1434	160.718	98.442	55.7339	54.72	251.746	68.2122
PF3D7_0408000	9.40054	8.77618	0.677231	6.84139	2.22187	0	2.26794	6.2572	0	2.31602	5.26389	11.025	4.09109	5.56103	10.6771	0.595287	16.8342	16.8342
PF3D7_0408100	1206.55	1174	11098.6	1235.75	1179.39	8872.84	1206.83	1012.96	11995	1053.81	1214.37	13032.7	943.816	1124.42	10028.4	1235.39	1382.82	7709.99
PF3D7_0408200	17.9943	14.1916	12.7141	15.6915	18.8116	13.7194	10.5192	8.34963	41.626	21.9	23.6487	17.8281	28.0757	29.0429	24.9222	13.4766	49.066	35.3466
PF3D7_0408300	26.8701	15.6263	6.75268	22.826	25.8467	18.5809	13.5682	12.7381	5.78216	26.8457	33.4004	19.6304	36.1304	40.6627	39.4393	9.79376	74.6795	56.0986
PF3D7_0408400	11.4187	6.85307	10.6119	11.6981	12.6847	11.9351	9.25629	7.03051	12.6791	12.4486	13.7761	11.4788	21.7234	23.3045	19.2773	7.80935	37.7646	25.8295
PF3D7_0408500	7.20755	4.80631	6.75017	8.87684	7.76059	3.46368	6.37586	4.93076	17.7847	10.5064	5.74812	8.05051	6.12405	11.8437	10.419	5.02057	20.107	16.6433
PF3D7_0408600	33.5963	27.9132	17.3839	15.8979	32.5904	25.4405	13.5441	21.4884	10.1261	26.0852	19.8041	18.7017	23.2685	30.103	27.7123	16.5278	60.8701	35.4296
PF3D7_0408700	49.3571	38.2428	32.7481	45.5268	55.458	35.7171	20.9157	38.9386	14.1982	52.3344	49.8926	28.9217	69.2817	76.2097	47.1346	32.3079	145.357	109.64
PF3D7_0408800	228.889	239.869	257.296	164.42	254.774	436.458	326.636	232.163	233.574	237.311	312.302	270.9	154.922	184.388	204.991	271.526	624.298	187.84
PF3D7_0408900.1	102.046	106.423	89.6286	118.82	82.9669	72.2157	131.078	79.2188	160.967	121.257	76.9711	108.126	89.3708	66.6149	131.348	108.881	204.078	131.862
PF3D7_0409000	74.4224	70.7894	59.5573	75.0782	64.8841	38.4273	83.1516	54.6222	93.9939	66.5477	49.2631	57.1759	55.9772	46.8999	92.2525	64.6711	154.177	115.749
PF3D7_0409100	82.2046	54.0116	70.9788	88.6557	74.2893	34.8569	91.2875	42.9154	100.674	77.6235	52.1541	47.091	81.3587	50.8046	96.2702	60.8594	147.087	112.23
PF3D7_0409200	101.098	83.7124	65.3563	104.572	94.947	42.6315	96.9159	70.0038	136.294	82.0629	60.3252	49.3565	102.605	70.1366	119.942	65.0797	201.809	159.177
PF3D7_0409300	96.9176	70.2813	57.7234	79.5939	85.9328	41.8868	78.5575	57.1297	78.9256	75.6521	55.7676	33.762	77.3568	56.6078	92.3105	54.8912	173.63	131.743
PF3D7_0409400	45.9681	41.9751	53.8283	57.0269	50.1599	34.0595	62.0197	32.7829	77.0668	77.9842	44.5173	34.2147	52.5772	40.0317	58.1726	57.2041	139.241	105.181
PF3D7_0409500	98.8776	74.8536	106.558	92.3317	96.0991	106.134	127.487	85.8653	49.9961	98.5905	98.811	76.7209	73.5665	66.7231	91.6351	103.416	172.21	66.0755
PF3D7_0409600	28.4061	19.7579	36.795	20.7731	32.6805	24.409	29.3416	22.8521	20.8884	15.0339	26.7178	18.911	20.8767	15.1626	18.5016	37.8823	41.2308	16.8218
PF3D7_0409700	9.39733	6.63517	5.97352	25.5304	9.79901	6.97325	17.6039	6.43903	0	42.8998	11.8186	0	21.1358	40.0585	44.0924	6.30088	36.2797	29.3065
PF3D7_0409800	37.4281	33.3199	35.9967	32.5295	37.8181	24.6191	46.8646	26.9371	55.4124	30.257	35.724	21.164	34.5551	29.0603	35.7961	38.7515	67.7444	43.1253
PF3D7_0409900	102.881	97.9961	114.528	87.4779	112.724	65.6832	169.692	94.4182	119.595	106.276	127.509	71.4603	111.613	84.2957	113.703	124.488	186.1	120.417
PF3D7_0410000	45.7535	49.4107	49.1507	46.8073	42.1079	29.1868	67.0115	39.0788	99.9088	41.149	45.1389	29.1703	46.1924	39.8208	44.5251	52.9467	86.907	57.7201
PF3D7_0410300	131.205	89.99	131.124	93.411	129.213	171.338	99.4355	105.013	127.565	83.9972	97.6445	90.7977	59.6273	68.02	76.8493	91.4392	276.35	105.012
PF3D7_0410400	6.04149	1.59029	1.71805	8.54436	14.2794	0.573023	4.14251	4.76212	0	2.05641	5.09873	0.799114	5.04103	7.28895	7.141	3.02033	10.4629	9.88986
PF3D7_0410500	415.557	448.417	1198.58	282.125	412.52	2203.07	225.667	442.146	615.233	321.104	395.002	1883.64	324.12	457.018	1050.86	369.367	1186.55	1356.59
PF3D7_0410600	1195.28	1095.69	3685.8	717.768	1197.13	3617.77	1121.11	968.999	1207.89	719.659	1108.52	3787.62	968.351	532.363	1913.05	1252.47	2245.88	3119.88
PF3D7_0410700	379.478	297.492	1005.88	187.235	365.974	927.915	355.69	278.276	337.25	153.4	319.956	1012.06	272.137	151.578	490.616	371.204	553.556	732.753
PF3D7_0410800	184.883	147.58	455.174	143.266	197.504	436.961	200.238	150.444	202.709	93.4556	206.055	472.979	219.466	90.7532	296.889	158.983	344.739	597.257
PF3D7_0410900	312.026	260.073	807.525	193.436	311.044	1041.59	224.399	286.759	477.294	249.583	270.152	993.022	300.853	222.009	699.558	243.829	644.659	892.392
PF3D7_0411000	372.438	443.777	1775.95	719.064	401.136	1264.57	892.854	465.217	2956.08	949.422	371.88	982.378	453.734	492.354	2343.11	619.81	643.664	666.42
PF3D7_0411100	95.7577	101.017	325.702	188.064	91.5209	240.461	22.3448	133.659	145.256	103.456	130.255	465.527	167.865	232.547	487.483	114.318	288.031	623.631
PF3D7_0411200	27.8566	29.6812	69.5536	34.9427	25.8659	99.6218	15.8414	35.4859	81.651	19.662	21.1385	126.536	28.7212	37.6151	87.6295	28.1858	72.5899	118.148
PF3D7_0411300	96.7601	106.629	333.018	115.556	109.239	597.273	94.0955	110.527	637.357	183.613	104.963	364.197	89.123	101.537	445.089	100.123	278.766	239.024
PF3D7_0411400	166.191	178.629	589.381	238.604	172.095	898.484	245.351	171.538	642.019	303.956	185.241	643.932	180.096	230.146	797.146	176.298	479.564	540.21
PF3D7_0411700	10.0813	9.30834	32.6825	19.536	11.9139	33.5404	21.3285	13.5498	43.0542	20.0611	15.3958	0	17.3567	22.9376	61.2556	16.9421	23.7882	37.8244
PF3D7_0411800	78.4558	79.1474	257.242	52.649	76.604	169.482	88.5733	67.509	152.018	43.212	76.2918	169.365	59.6682	35.4534	142.285	88.4295	131.664	225.51
PF3D7_0411900	139.347	136.623	412.29	276.471	151.027	563.268	32.0144	174.732	372.274	166.276	234.06	688.649	287.174	311.833	513.553	136.644	474.819	861.188
PF3D7_0412000	174.904	223.671	507.803	301.064	172.684	605.955	114.572	197.218	437.893	197.132	273.339	829.391	259.633	310.34	631.373	184.932	505.305	909.961
PF3D7_0412100	107.473	84.1456	331.823	66.8804	116.803	563.742	45.8381	99.5334	106.55	89.5413	114.792	308.681	70.0984	73.7951	246.712	88.4133	267.729	239.444
PF3D7_0412200	74.4515	101.022	309.574	110.632	96.0186	603.765	54.823	100.19	161.744	102.28	120.125	405.129	111.391	70.1336	230.123	87.6305	313.605	337.051
PF3D7_0412300	13.7481	7.97202	101.412	98.2133	14.3634	15.0808	4.47049	6.96273	11.062	209.302	5.93349	9.0133	84.7301	118.899	623.986	33.6882	53.0549	144.084
PF3D7_0413500	5.82664	1.09279	0	6.4218	2.58217	1.31253	0	0.908985	0	21.1963	0.278068	0.915201	6.11295	3.76998	22.279	1.03773	3.62933	2.3168
PF3D7_0413600	3.0171	1.09742	1.18558	2.76387	6.80695	0.988573	0.992586	2.96673	0	1.52044	0.628306	0.689312	7.4178	7.90997	2.33647	0.781598	5.44793	4.45936
PF3D7_0413700	0	0	0	0.267011	0.375773	0	0	0.264562	0	0	0	0	0	0.470255	0	0.302033	0	0
PF3D7_0413800	3.45244	30.3837	0	6.44248	2.26668	1.3826	2.77642	60.9575	0	71.4176	10.5448	1.92811	3.57737	34.2549	0.297067	47	41.6538	0.271163
PF3D7_0413900	1.38843	0.757529	0	0.741941	0.596661	0	2.10117	0.525097	18.6871	0.349844	2.02397	0	0.353129	0.56001	0.390987	0	0	0
PF3D7_0414000	2.43753	5.05696	9.26796	6.51964	2.34717	4.06731	1.04546	3.30503	10.0244	16.8484	1.10296	0	36.2863	5.40734	17.618	10.3761	39.5493	35.482
PF3D7_0414100	50.8498	39.1815	15.0504	152.77	56.7499	18.9549	17.378	42.3084	13.4243	441.716	38.6062	11.8496	170.201	34.0074	451.421	22.5312	95.203	76.2482
PF3D7_0414200	17.8465	8.5686	21.5996	31.1714	10.1235	6.43227	3.10002	8.90926	0	14.5096	3.27052	0	95.1983	49.6196	15.479	33.9037	90.703	84.2707
PF3D7_0414300	0	3.81669	22.6782	13.6176	0	1.71907	5.52335	4.76212	0	4.40659	2.18517	2.39734	66.7195	14.1076	5.90979	26.2769	81.2875	79.5684
PF3D7_0414400	2.60527	3.90894	6.33446	1.91425	3.84855	9.97683	2.35702	5.96104	12.0534	2.40698	1.24333	4.91057	18.5256	4.8162	2.77412	5.25866	29.0836	19.1068
PF3D7_0414500	163.466	217.717	31.041	105.189	151.185	53.3667	90.02	192.925	21.9214	60.7383	70.5498	53.5845	48.0527	61.7519	33.4821	71.7288	332.799	57.5663
PF3D7_0414600	109.62	231.634	26.1595	92.051	105.256	41.9788	165.621	147.071	92.9801	40.5107	27.2035	21.8097	17.8899	53.7017	30.7729	84.6013	217.954	30.6725
PF3D7_0414700	867.801	848.071	320.33	604.544	916.099	370.99	1150.63	878.275	183.071	594.224	1033.8	277.758	713.371	498.302	189.934	893.8	1987.18	291.405
PF3D7_0414800	577.231	504.605	141.528	251.184	577.064	146.662	480.977	481.617	129.665	182.248	421.006	115.132	171.896	243.907	72.624	469.967	840.021	133.345
PF3D7_0414900	1066.21	884.84	305.137	589.343	947.096	173.844	921.791	840.324	173.465	591.038	755.982	170.785	585.662	477.383	190.845	960.456	1519.55	332.671
PF3D7_0415000	1082.47	1004.44	323.702	605.986	1026.81	224.926	1048.31	893.561	141.739	572.374	994.196	230.265	853.132	571.382	208.25	1071.05	1741.34	355.519
PF3D7_0415100	789.7	710.216	240.845	409.293	704.322	140.295	721.377	645.353	106.006	394.747	598.225	136.759	528.844	402.584	142.554	672.208	1052.55	210.554
PF3D7_0415200	197.71	173.937	50.8991	101.233	186.504	37.0427	148.384	157.691	22.5355	92.8836	151.524	30.9704	109.836	87.5241	34.5898	147.685	265.863	51.5784
PF3D7_0415300	24.6154	32.3465	6.69346	32.4239	20.8192	4.63892	37.3784	28.5123	49.1268	31.6603	25.2453	5.25626	27.4566	28.5522	15.387	18.5676	72.2586	19.4473
PF3D7_0415400	106.761	176.435	76.9127	224.776	106.054	24.1657	348.278	176.369	248.163	258.74	196.122	29.8119	274.156	181.918	89.4669	213.107	483.741	137.081
PF3D7_0415500	269.711	214.726	141.267	199.907	278.083	74.3954	179.274	243.871	93.3758	202.144	332.034	32.2774	263.074	204.528	63.2285	398.665	456.641	77.8181
PF3D7_0415600	75.9237	59.0675	35.958	54.3101	59.8166	17.7363	53.9337	78.3782	26.0197	61.0523	53.6792	12.9561	35.4019	45.7455	20.3245	116.19	155.578	34.123
PF3D7_0415700	58.7961	58.1116	10.8416	48.1973	41.3595	7.56836	54.7134	47.1728	51.8142	34.2741	40.0851	4.6909	43.0817	49.1706	20.5979	46.5406	130.073	35.7895
PF3D7_0415800	81.9521	75.6967	25.6636	84.317	77.6538	41.2459	114.087	92.1437	52.3761	94.473	83.1538	13.2976	69.8849	84.6217	37.1639	57.857	249.515	41.9257
PF3D7_0415900	638.908	417.678	46.9327	1402.57	562.111	64.1229	218.145	556.405	261.46	994.922	204.971	36.8213	775.889	767.288	504.907	183.406	763.845	190.492
PF3D7_0416000	14.4963	7.25007	4.21751	10.7684	19.767	4.01906	8.47429	8.81402	3.43939	8.75695	6.81171	0.934137	7.27933	9.8948	3.45417	7.944	25.4573	4.46671
PF3D7_0416100	258.077	305.082	123.104	261.043	263.4	82.6816	332.823	292.81	120.607	358.375	248.716	54.0489	264.012	368.373	108.206	318.311	487.968	79.9745
PF3D7_0416200	189.674	236.378	59.9219	182.774	192.918	68.1759	253.181	187.566	124.678	156.565	160.263	40.3745	166.735	216.132	76.2519	171.305	375.971	57.1477
PF3D7_0416300	1549.83	1685.72	456.241	970.432	1574.79	432.502	897.891	1495.8	182.339	752.623	1265.45	428.894	1587.88	824.539	289.489	1560.77	3274.99	659.16
PF3D7_0416400	522.795	667.21	162.522	528.446	492.867	190.092	404.204	639.551	270.729	507.429	494.829	276.92	786.481	586.424	184.309	502.439	1858.73	429.484
PF3D7_0416500	22.3877	14.9291	4.48014	69.6283	19.598	11.9541	13.2029	24.8363	20.46	124.103	29.1244	9.02999	57.9946	72.3505	31.2499	17.3274	105.612	23.2498
PF3D7_0416600	50.5279	40.4331	16.1783	49.9728	31.8468	12.8154	43.8847	32.6982	0	32.1589	25.7213	8.46561	20.9425	52.3085	15.9416	47.995	82.1007	14.5515
PF3D7_0416700	697.06	582.237	280.855	703.014	726.107	246.056	1003.82	696.566	132.99	846.505	1037.08	192.64	767.333	842.249	258.775	890.787	1345.2	202.345
PF3D7_0416800	90.479	75.4192	52.5082	146.328	93.0652	60.3901	115.207	89.2219	41.344	113.005	102.352	30.8797	75.0024	133.811	34.1689	155.971	294.873	37.901
PF3D7_0416900	428.28	592.195	160.375	874.834	429.321	172.528	330.648	625.511	244.519	785.326	613.387	249.545	850.7	787.739	275.577	510.383	1387.89	290.102
PF3D7_0417000	178.093	181.656	71.7472	162.34	180.004	90.793	127.202	165.725	65.0493	207.838	217.401	66.7434	170.454	181.076	57.7677	143.568	493.515	73.7122
PF3D7_0417100	472.195	413.281	174.839	364.352	450.431	153.141	623.987	466.022	100.711	337.055	567.207	150.967	397.607	331.988	110.058	574.374	870.441	137.006
PF3D7_0417200	446.57	416.946	193.183	373.661	454.327	178.306	689.089	429.435	157.229	360.58	527.907	148.127	434.779	298.022	113.905	581.551	902.39	122.491
PF3D7_0417300	255.723	344.009	112.712	277.976	264.61	92.4101	610.633	316.304	298.109	400.34	294.895	85.6893	309.834	304.936	122.147	407.007	579.551	100.773
PF3D7_0417400	190.254	221.122	79.6975	262.405	193.282	69.8686	355.399	212.148	116.391	303.356	242.621	53.6197	229.587	272.185	93.6113	247.095	421.651	70.6819
PF3D7_0417500.1	6.5329	4.35643	2.35321	4.57156	5.14696	1.30811	7.88053	0.905925	6.71665	9.05353	4.15698	1.82424	17.2617	16.1027	2.24851	5.17118	24.7053	6.92699
PF3D7_0417600	20.8115	6.80557	3.31575	17.8121	15.6081	2.16373	3.18635	12.9868	0	24.774	20.4752	1.00582	61.9566	32.85	6.30201	7.60317	73.8236	22.4441
PF3D7_0417700	128.974	59.7843	26.0615	162.719	147.214	23.8094	90.1601	70.6674	31.0482	108.114	286.797	12.649	408.941	270.294	45.3108	77.6884	599.322	175.964
PF3D7_0417800	10.1633	4.15883	1.99686	7.37066	8.18918	2.22005	2.34052	5.76556	0	7.25576	1.411	1.161	9.47798	7.51534	1.66952	2.19406	37.0301	10.1233
PF3D7_0417900	566.985	490.774	160.358	341.779	574.256	161.278	488.901	442.485	63.4964	366.524	488.609	164.552	331.569	309.53	114.475	521.86	870.679	128.949
PF3D7_0418000	399.464	443.673	123.198	549.151	402.316	105.585	202.188	455.674	98.6821	372.97	531.806	136.668	525.347	650.896	122.159	369.707	825.01	169.418
PF3D7_0418100	2033.08	2136.3	521.111	1232.25	1916.46	602.413	621.7	2074.37	101.711	794.582	2059.06	900.028	2814.34	1458.34	342.622	1751.31	4828.17	1006.98
PF3D7_0418200	1131.82	792.112	165.786	687.717	1145.6	279.636	261.812	723.332	69.5876	496.786	1047.99	321.3	1378.11	730.72	162.681	510.756	2701.66	620.916
PF3D7_0418300	1052.53	779.508	190.151	689.405	1021.79	236.314	247.251	687.687	38.1693	478.688	944.927	318.914	1229.07	685.586	165.607	561.749	2487.71	592.924
PF3D7_0418400	191.087	252.891	118.602	278.956	159.813	67.1062	525.553	225.032	235.754	241.729	249.169	78.8072	219.325	354.339	114.59	407.696	359.254	52.6451
PF3D7_0418500	94.6054	103.233	37.7952	118.442	71.1471	64.0627	136.945	75.8519	297.105	141.437	86.6862	54.7563	64.1643	131.01	58.1667	78.4258	304.052	37.2878
PF3D7_0418600	90.6489	97.586	38.7314	141.579	94.0208	35.5297	109.348	111.395	81.3009	161.708	100.022	24.2356	133.549	154.266	54.9729	98.3182	233.836	42.4158
PF3D7_0418700	3.97132	2.83741	1.22614	18.5798	8.04551	1.36319	4.92741	10.3848	0	23.5868	9.53041	0.950525	20.6339	29.3662	8.20113	7.54447	43.7922	13.2342
PF3D7_0418800	32.091	27.1612	8.89188	75.661	40.8417	3.70715	49.133	40.0509	0	80.9635	88.5912	2.06794	136.974	129.602	26.4446	29.3099	181.256	56.7114
PF3D7_0418900	343.742	309.614	93.8911	348.843	350.395	113.03	363.164	297.524	80.3968	316.828	557.29	81.884	392.727	256.592	93.5686	259.971	828.515	163.142
PF3D7_0419000	742.084	580.916	174.065	467.362	720.127	292.924	560.981	493.581	36.1877	449.844	851.077	186.743	599.725	393.661	163.166	539.111	1578.02	233.083
PF3D7_0419100	146.567	133.807	41.9006	65.4456	149.84	35.6367	94.2943	122.916	28.7028	79.5278	106.586	56.5186	98.716	78.2746	27.9254	103.863	273.83	55.6402
PF3D7_0419200	0	18.8885	0	3.96424	0	0	0	5.89182	0	2.18078	0	0	2.20126	0	0.609313	2.2421	3.33709	1.11236
PF3D7_0419300	34.4813	40.0835	30.5476	127.558	31.9386	12.8757	167.276	21.7109	34.493	113.652	139.473	15.6138	182.508	270.135	48.3534	88.521	174.332	45.235
PF3D7_0419400	552.215	485.393	165.753	726.148	537.468	144.061	678.116	367.196	176.656	1052.51	694.344	186.004	872.523	1279.55	249.82	525.775	1329.26	299.026
PF3D7_0419500	292.667	213.836	132.752	307.454	320.959	150.122	187.416	303.632	89.1551	341.05	466.259	95.849	381.317	328.629	120.006	315.176	755.155	101.596
PF3D7_0419600	1241.73	992.266	2685.34	18172.6	1354.57	553.038	6867.47	1138.48	6346.59	22569.1	29638	567.829	20743	51395.6	7467.08	8707.83	15226.5	4522.46
PF3D7_0419700	5.95175	0.992223	0.357312	4.99786	2.34455	0	4.3077	2.47601	0	1.83292	3.78718	0	5.55041	2.20053	1.02424	0.942233	9.11558	3.03853
PF3D7_0419800	761.372	947.192	417.768	953.291	785.285	320.479	1351.97	947.953	462.939	993.367	936.646	301.762	622.231	767.822	339.539	1268.85	1587.41	208.657
PF3D7_0419900	637.984	689.217	179.561	469.205	650.142	262.648	236.611	633.917	127.191	408.428	737.685	425.927	903.232	564.123	130.493	550.396	2074.24	428.766
PF3D7_0420000	451.54	455.307	179.304	611.17	440.659	120.149	1113.26	450.88	176.346	581.491	624.819	110.176	565.213	539.254	216.998	602.034	998.818	212.791
PF3D7_0420100	680.095	538.552	200.744	813.252	698.003	141.519	1424.02	573.254	260.495	869.606	774.29	141.035	872.59	682.039	311.672	669.753	1225.41	266.951
PF3D7_0420200	3.26096	3.80547	0.978854	1.82555	4.49602	0.979435	5.90047	1.8088	0	4.01703	2.07499	0.910587	5.57528	8.84158	1.12236	0.516249	12.9271	3.32961
PF3D7_0420300	767.638	653.139	220.118	654.134	764.174	238.682	651.181	646.325	90.3921	607.374	885.578	275.361	707.234	549.739	209.918	658.576	1527.19	270.379
PF3D7_0420400	204.685	295.601	78.5283	392.579	166.033	73.4821	259.473	250.921	216.669	420.735	177.564	57.8325	310.608	360.926	147.88	276.106	527.802	102.452
PF3D7_0420500	373.754	416.115	188.481	897.891	368.719	207.921	616.297	432.659	310.755	1019.41	482.681	170.163	775.904	702.954	304.12	497.025	1295.75	223.996
PF3D7_0420600	1473.17	1136.48	375.728	938.083	1525.43	702.129	520.115	1231.6	77.2415	1080.39	1204.69	604.736	1183.95	910.203	345.427	990.797	3216.63	370.081
PF3D7_0421700	598.008	573.787	194.119	631.141	605.105	154.642	563.078	586.875	252.317	644.114	653.706	133.142	646.27	823.418	216.425	620.203	980.821	172.299
PF3D7_0421800	0	3.80547	0	0	4.49602	0	5.5071	3.16541	0	3.5149	2.90499	0	0	2.81323	1.96414	7.22748	8.06791	2.6893
PF3D7_0421900	13.4741	0	1.61783	22.6292	5.3078	10.7919	9.75216	3.73694	0	8.29907	37.7246	18.8125	12.5655	23.2482	5.79693	21.3311	38.7255	2.11658
PF3D7_0422000	257.096	119.541	94.0551	157.702	218.378	43.4358	289.294	173.803	12.3903	96.496	207.048	58.8912	213.536	164.862	57.5517	261.379	276.549	48.7471
PF3D7_0422100	438.991	279.051	154.809	341.9	415.823	147.956	468.71	391.74	87.8559	246.908	465.702	182.471	360.168	424.353	109.427	436.083	782.608	112.914
PF3D7_0422200	134.374	141.089	35.8853	124.625	123.92	27.5749	171.008	111.866	68.8039	124.147	113.381	30.8909	116.114	129.661	49.3373	114.882	263.259	60.178
PF3D7_0422300	141.254	144.161	63.5365	149.323	155.068	54.2707	114.691	108.578	26.539	119.242	156.039	36.0399	172.518	81.122	33.1312	163.46	403.567	80.2517
PF3D7_0422400	3.15184	1.26107	4.08715	3.17603	2.23486	6.81595	1.36872	0	46.6631	1.16478	1.444	11.0895	2.35144	1.86452	1.46449	2.99384	8.15274	1.33679
PF3D7_0422500	1.04981	0.825069	0.405161	1.44827	1.28495	1.08107	0.515593	0.967055	5.55087	1.38558	1.57459	1.79029	2.34265	2.13479	1.13237	2.06559	3.49287	2.4118
PF3D7_0422600	0.764488	0	0	0	0	0	0	0	0	0	0	0	0.712936	0	0	0.726165	0	0
PF3D7_0422700	0.55137	3.86062	0.595824	1.1575	1.95479	0.99363	2.19486	2.98191	0	5.60347	3.99963	0	2.57095	1.01929	3.41589	0	2.35777	1.36414
PF3D7_0422800	0.686579	4.34949	0.989246	1.53744	1.08184	0	1.65642	4.76043	4.23534	0.845765	2.09702	1.72548	4.69539	1.01539	2.48123	1.7391	2.91198	2.91198
PF3D7_0422900	0	0.44371	0.958713	0.372497	1.57268	0	0.321059	0.36908	0	0.409831	0	0	0.827358	1.64009	0.687044	0	0.627135	0.627135
PF3D7_0423000	0.412999	0.41311	2.23149	3.81489	1.46422	2.97708	0.89675	0.687253	0	4.5788	1.89214	2.07586	5.39209	2.13777	5.75695	2.74607	9.10787	6.13078
PF3D7_0423100	7.33285	8.80176	2.37722	29.5565	9.53237	9.25022	5.83803	6.10113	0	36.5837	19.0373	3.68571	32.8242	30.365	31.2324	6.26873	37.2409	27.9907
PF3D7_0423200	2.36043	1.57404	1.70049	1.98212	0.929833	4.25375	0.569469	0.654646	29.1218	4.36156	1.80237	1.97737	1.4675	2.90906	1.21863	1.49473	8.14702	3.89327
PF3D7_0423300	699.863	1081.61	1079.61	1353.77	712.781	1399.69	1129.86	1102.37	2709.98	1099.44	1004.61	1060.88	1222.09	951.318	931.884	780.262	2597.12	1197.43
PF3D7_0423400	80.1029	111.284	18.1672	72.6626	68.3683	5.34646	2.14726	76.1101	82.356	68.9813	25.2965	24.8532	36.8896	90.3115	73.9029	39.4528	97.9711	92.6247
PF3D7_0423500	261.535	358.153	118.045	251.894	230.526	28.1227	16.1054	245.496	165.791	226.411	190.213	90.7841	258.721	344.049	245.952	169.642	297.774	269.651
PF3D7_0423600	90.9589	70.68	45.4406	119.894	85.9618	11.9849	3.25908	70.3198	35.897	77.3798	69.5599	20.5438	122.425	113.671	81.169	56.8537	114.332	102.347
PF3D7_0423700	670.361	310.085	205.759	627.671	628.567	29.7763	11.3894	237.637	58.2437	411.44	389.311	148.303	685.324	668.501	377.164	245.884	608.205	578.429
PF3D7_0423800	239.639	304.455	207.617	619.903	239.333	73.8489	24.2864	387.406	280.268	539.371	340.57	54.4784	420.373	849.122	657.228	256.114	208.82	134.971
PF3D7_0423900	0.764488	0	0	0.641963	0.903455	0	0.553314	0	0	0.706304	0.583746	0	0	2.26122	0	0	1.08081	1.08081
PF3D7_0424000	3.0975	0	0.669446	3.64148	3.2945	1.11641	0.672563	0.51544	0	2.00322	1.41911	0.778447	0.288862	1.60332	0.959492	1.47111	2.86806	1.75165
PF3D7_0424100	4702.87	4874.93	12739.8	4179.74	3671.55	31516	1259.7	2528.28	14428.2	3812.57	2359	17564.3	2415.59	2111	10627.8	636.142	3055.77	17539.8
PF3D7_0424200	827.623	315.825	41.6811	205.541	226.115	57.8831	117.497	419.327	18.5891	284.102	319.798	46.2599	487.702	749.992	123.78	117.931	618.353	52.4702
PF3D7_0424300	98.0757	270.345	143.956	101.65	101.839	187.964	71.3659	277.771	258.802	75.9269	101.979	115.478	179.763	76.1433	176.534	154.45	226.246	438.282
PF3D7_0424400	211.213	114.954	16.952	215.162	110.887	9.20204	117.183	117.914	91.5752	206.779	98.1598	18.0701	317.968	213.118	14.3905	140.251	241.241	32.0392
PF3D7_0424500	40.3142	188.471	0.373944	79.4746	36.3963	29.6215	253.337	199.527	950.994	3.99634	37.7851	14.3494	23.3964	19.5752	4.0197	0.328698	50.2913	20.6698
PF3D7_0424600	0.695438	1.73906	0.375754	4.67184	4.52019	1.87988	3.27169	3.47174	6.43499	0	3.98265	0.87387	0.972813	3.3426	0.80783	0.990864	4.58364	2.70376
PF3D7_0424700	0.881381	0.881616	0.380977	1.25821	0.937436	1.58835	0.574126	1.1	14.68	0.73287	0.874902	1.55053	0.493168	1.04279	0.614295	0.502319	2.5852	0.996852
PF3D7_0424800	1.3688	1.71145	1.47916	0.862065	2.83083	10.4836	0.743022	1.70832	25.3314	2.52924	1.04518	6.01999	1.2765	2.02433	0.795008	6.17586	11.4512	0.96758
PF3D7_0424900	0	0.759307	0.410154	0.318721	0.448546	1.36799	0	0.947393	7.0241	1.40266	0.579635	0	0.707916	0.841988	0.293929	0.360526	1.36799	0
PF3D7_0425000	0.853242	5.4053	0	9.55323	1.68057	4.61291	2.67605	7.33584	57.8979	4.20428	6.9495	0.714775	6.1004	6.09904	1.98228	1.08063	7.62862	3.01571
PF3D7_0425100	13.6049	78	52	156	16.078	24.5176	78	52	0	208	156	26	234	78	26	52	182	52
PF3D7_0425200	9.44937	29.4059	0	13.2249	7.4447	0	6.83918	45.4257	0	5.82013	15.2323	5.27727	25.4574	3.88189	1.62615	1.9946	25.234	25.234
PF3D7_0425250	2.96134	0.592426	1.28004	3.48142	1.39986	2.13467	0	0.985567	0	1.64157	0.452242	2.97692	0.55233	3.0657	1.37598	0.562579	2.55333	0.418664
PF3D7_0425300	0	0	0	0.776968	0	0	0	0.384921	0	0.85484	1.05976	0	0.431434	0	0	0	0.327025	0.327025
PF3D7_0425400	21.3727	18.5899	1.50625	21.0686	24.1596	16.7461	12.7787	15.0766	8.59847	5.58041	21.9961	12.8444	42.896	206.142	5.39714	0.882666	20.3589	3.61278
PF3D7_0500800	1547.71	1769.13	12656.5	2688.48	1739.06	22848.1	2513.63	2056.54	14178.3	4450.28	1303.01	15525.7	1576.88	1730.18	31062.9	1860.33	3780.28	22932.2
PF3D7_0500900	1.43178	1.43217	1.32619	1.71759	0.725164	1.47442	0.592162	0.850916	3.78529	1.88973	0.468547	1.02808	0.572243	0.453747	1.10879	0.582861	2.92028	1.44586
PF3D7_0501000	2.065	0.826219	0.892595	2.42765	3.41651	0.744271	0.597834	1.37451	7.64309	2.2894	0.315357	0	0.770299	2.74856	1.59915	1.56918	2.49592	1.75165
PF3D7_0501100	39.319	49.2287	35.263	45.1461	43.6214	21.691	30.0067	34.0497	118.8	37.5621	28.7976	21.5106	58.1194	49.0512	58.6195	37.0939	75.5771	53.8861
PF3D7_0501200	31.0992	24.2533	11.6768	9.07381	21.8022	15.1984	11.6358	16.6655	4.87737	7.30481	14.2882	11.2599	18.1877	7.79542	10.2049	12	49.2914	34.093
PF3D7_0501300	175.255	147.43	95.4849	65.2706	156.418	133.468	70.3217	107.685	13.5704	78.2484	107.784	135.45	152.838	68.3213	80.0686	129.206	388.494	255.026
PF3D7_0501400	238.259	236.443	59.1556	173.881	242.043	85.2192	195.565	240.919	77.661	143.22	198.429	82.4819	261.444	201.887	66.2083	184.908	546.277	96.8732
PF3D7_0501500	491.116	380.737	62.1634	189.611	514.631	101.729	143.583	348.905	29.8481	189.989	317.122	108.09	471.535	237.932	74.3164	251.25	840.467	178.426
PF3D7_0501600	792.642	572.346	140.423	294.01	819.875	166.504	232.879	596.112	29.9977	259.83	524.173	251.889	804.192	395.544	122.599	508.097	1273.51	258
PF3D7_0501700	59.8698	37.4795	23.7662	93.0248	65.4584	17.1257	73.1044	45.0692	15.0744	124.549	94.2293	9.21195	99.891	107.214	34.9042	64.219	174.597	41.0734
PF3D7_0501800	109.294	139.958	57.1062	225.914	102.903	31.2034	147.342	126.411	124.099	215.822	154.758	22.1348	169.407	160.304	61.0761	154.012	249.4	51.9299
PF3D7_0501900	13.5447	35.5642	10.3677	52.604	20.0085	11.696	36.7621	30.2868	41.7769	74.3006	49.7727	6.38245	74.9983	82.0034	24.9116	33.7724	89.5427	18.1516
PF3D7_0502000	10.6692	13.4671	5.76471	14.7188	11.1076	1.67856	21.1437	7.1862	7.83521	11.2654	18.0393	1.06402	30.0861	25.5467	7.27872	15.9254	44.7203	13.2282
PF3D7_0502100	13.7608	24.776	6.93945	42.7548	16.2622	1.65323	43.8225	22.8987	25.4661	26.6983	31.5223	4.61106	33.3654	27.4739	9.94605	49.6697	86.6687	27.2363
PF3D7_0502200	131.828	95.4367	27.8092	53.2092	123.944	36.7509	70.6373	87.2626	31.4503	63.2524	102.329	35.9979	62.4879	71.0911	30.2694	92.012	213.736	34.4945
PF3D7_0502300	952.17	707.579	255.212	461.07	911.614	271.147	630.64	815.587	34.6327	392.131	854.804	257.731	770.684	610.266	173.618	752.988	1433.34	206.631
PF3D7_0502400	83.2781	50.3047	14.6092	37.6901	76.0489	16.242	36.3994	54.4418	3.33586	19.4848	24.775	19.9324	24.7108	50.3841	16.3322	53.4205	101.096	17.4565
PF3D7_0502500	386.424	220.717	129.209	245.536	349.405	95.0052	279.289	286.243	50.2902	210.392	274.729	83.3187	241.765	262.434	81.7923	373.248	470.962	61.982
PF3D7_0502600	263.063	279.125	113.212	337.15	282.542	86.6507	286.122	269.362	87.4146	399.81	351.243	72.4428	287.341	379.375	104.485	312.345	623.129	121.059
PF3D7_0502700	44.0971	44.1088	7.94207	24.0007	34.742	14.2257	28.3699	38.7283	20.15	28.6695	19.3299	8.89317	19.8002	47.1003	6.95632	33.3541	71.5396	9.62082
PF3D7_0502800	2343.32	2076.74	615.338	2005.14	2625.28	781.242	1450.1	2349.4	607.127	2009.1	1882.35	767.549	1739.5	2392.98	754.912	1653.81	3559.56	405.279
PF3D7_0502900	19.4806	11.6915	2.80684	13.0868	18.4174	14.0425	5.6398	6.48337	0	3.5996	11.9	6.5277	29.0672	28.8102	4.02293	11.1025	50.3898	2.7541
PF3D7_0503000	102.56	33.498	24.1261	107.214	121.203	23.2603	190.877	52.2446	12.9116	158.569	155.027	12.2738	146.394	111.437	28.0954	121.277	105.108	10
PF3D7_0503100	816.26	625.886	205.47	474.961	826.833	238.666	697.805	480.106	114.945	438.154	664.126	246.227	584.646	476.915	138.092	644.025	1565.78	283.26
PF3D7_0503200	31.0179	35.3171	7.6071	39.9013	38.2162	6.54123	71.4097	34.5934	16.2845	35.6691	44.0936	6.08142	45.5435	34.6486	12.6917	29.1496	133.219	37.8652
PF3D7_0503300	1319.34	1116.75	391.527	785.741	1239.48	343.454	1153.35	785.695	128.944	725.901	1090.04	416.135	1135.2	771.926	238.684	1150.42	2534.89	501.509
PF3D7_0503400	3246.93	2624.54	1019	2220.97	3380.42	1167.11	2627.85	2646.85	178.401	1748.88	3770.11	1248.78	3366.33	1934.38	598.583	2986.77	6341.05	946.576
PF3D7_0503500	1139.61	976.476	282.791	681.589	1132.11	282.594	831.971	939.654	89.0765	360.556	1059.08	352.074	838.803	585.869	172.347	917.172	1871.47	341.23
PF3D7_0503600	139.916	86.311	43.1367	133.067	127.228	39.2385	153.214	115.407	19.8987	122.189	217.983	25.6713	178.612	126.42	44.1319	109.156	386.21	89.4981
PF3D7_0503800	350.104	299.405	139.588	184.026	470.596	165.357	342.373	362.452	164.863	204.939	310.186	78.3594	124.617	138.336	68.2984	390.941	658.541	54.1565
PF3D7_0503900	497.018	549.353	191.153	596.346	460.554	151.185	625.55	631.052	177.52	400.609	458.095	194.901	529.457	548.219	181.179	597.657	892.807	146.418
PF3D7_0504000	60.2451	87.2841	31.7727	150.861	57.9468	23.7747	113.897	82.1565	94.9927	159.492	75.2944	19.8026	104.807	167.907	55.7203	92.8946	168.91	32.5285
PF3D7_0504100	268.754	382.475	182.596	666.033	315.025	158.816	343.171	403.589	485.233	1392.9	352.034	95.1809	354.551	570.344	297.806	352.828	915.096	146.216
PF3D7_0504200	287.376	193.564	82.6733	209.466	274.275	91.9137	135.871	238.57	19.8295	213.829	256.252	39.854	188.857	279.058	69.5355	226.559	479.791	68.0167
PF3D7_0504300	1603.96	1311.11	373.265	1605.17	1572.81	786.516	360.96	1499.56	62.0619	1106.1	2213.54	946.343	2360.3	1822.66	402.539	973.381	4839.5	826.652
PF3D7_0504400	11.1215	17.1145	2.46526	6.10629	11.1211	1.5417	4.33429	5.69438	0	8.29907	5.55253	8.24166	5.58467	10.438	3.42295	8.53244	31.5359	8.97027
PF3D7_0504500	359.7	421.911	97.9138	533.262	317.083	117.538	46.6408	464.03	28.9108	291.189	630.731	275.807	715.687	425.399	105.555	327.201	1308.39	318.591
PF3D7_0504600	135.447	216.772	115.264	273.683	177.075	91.5336	278.779	205.669	83.5537	340.219	165.478	46.0955	193.417	210.955	98.7724	254.901	414.029	46.4761
PF3D7_0504700	509.837	458.081	218.741	584.238	503.803	179.789	584.333	482.59	149.401	566.512	557.629	145.709	618.159	645.229	213.52	645.445	1019.31	159.981
PF3D7_0504800	372.057	452.621	194.139	622.833	379.383	129.055	661.321	458.308	345.561	732.508	516.659	95.5353	531.013	667.768	216.045	552.085	767.097	126.644
PF3D7_0504900	949.574	932.999	476.708	1935.39	930	279.592	1331.25	1161.78	714.916	1946.3	1502.96	167.551	1486.94	1017.32	565.512	1214.47	2323.95	495.06
PF3D7_0505000	2054	1958.87	722.909	1459.76	2097.35	755.906	2101.88	1857.43	391.963	1531.94	1996.52	697.66	1376.18	1138.45	455.096	2211.59	3521.12	417.799
PF3D7_0505100	262.347	309.718	139.181	372.954	275.915	91.2152	437.461	294.203	180.306	477.295	331.42	75.2481	284.434	254.09	143.693	410.473	516.207	80.8536
PF3D7_0505200	166.26	114.298	67.7087	227.412	183.654	59.0315	890.307	115.99	14.0978	129.853	335.922	67.007	222.716	258.136	66.2202	222.507	356.817	59.9075
PF3D7_0505300	169.087	109.407	67.3778	251.584	161.732	46.3418	950.358	123.539	22.8169	145.966	378.456	42.9367	261.658	261.005	78.2927	210.3	305.239	55.4046
PF3D7_0505400	213.84	103.456	60.0496	263.122	194.949	44.0415	607.714	124.908	32.3052	144.343	276.249	32.1716	255.99	235.897	65.1134	168.714	298.092	55.3224
PF3D7_0505500	90.479	39.2659	17.8476	96.2788	78.9216	14.6662	245.313	59.3485	36.9142	52.8536	116.06	14.2368	91.9672	79.2952	26.9396	63.4344	108.972	21.6577
PF3D7_0505600	11.6184	4.84229	2.44127	9.7563	12.5862	4.65281	2.80302	6.44454	0	12.5232	8.13224	1.62215	7.22328	5.72753	3.74891	11.9556	22.1713	2.73761
PF3D7_0505700	210.808	216.809	93.5647	278.009	208.64	71.4017	307.936	237.063	125.082	293.276	230.107	64.723	318.851	357.782	104.051	287.576	419.813	68.536
PF3D7_0505800	441.844	566.864	152.236	642.58	472.972	107.706	767.041	548.775	158.008	538.372	459.622	104.605	495.653	679.492	214.062	480.52	796.141	157.675
PF3D7_0505900	827.544	664.758	251.311	363.493	758.305	263.085	357.528	718.199	94.2447	310.529	435.52	243.17	325.318	293.728	120.284	529.683	1223.04	144.594
PF3D7_0506000	289.339	290.725	152.796	466.143	238.271	141.562	361.027	322.436	161.526	612.048	342.895	55.9347	499.364	503.42	198.382	328.309	923.514	166.276
PF3D7_0506100	99.3797	108.873	52.2756	181.475	143.544	45.484	86.7705	94.499	87.5786	155.942	102.383	18.5005	126.513	151.64	60.2655	94.3979	332.706	65.4178
PF3D7_0506200	925.77	850.081	438.945	729.378	1042.79	567.958	1254.46	952.373	85.1459	730.521	1201.5	411.305	705.201	721.019	197.746	1025.45	2465.61	253.912
PF3D7_0506300	777.535	808.662	270.653	586.363	807.41	349.468	892.036	689.795	185.794	391.765	609.443	363.855	490.055	530.411	147.719	621.112	1627.72	193.107
PF3D7_0506400	174.127	163.115	72.6778	139.257	143.719	66.4119	216.048	151.777	306.899	117.464	143.512	50.9384	92.7914	134.891	44.9485	173.274	447.364	82.7095
PF3D7_0506500	632.083	911.746	359.18	1540.76	629.073	308.213	145.329	1288.78	211.679	736.275	1751.49	581.926	1799.48	2220.21	282.41	1100.91	2089.97	388.443
PF3D7_0506600	66.4848	114.004	34.212	234.711	96.2085	13.8559	279.88	120.795	58.5899	282.052	102.569	19.3229	226.495	221.734	88.963	104.394	328.345	95.5925
PF3D7_0506700	37.0702	85.2053	20.4557	125.84	46.139	7.81757	108.463	62.9993	102.175	116.956	51.7939	14.5361	125.042	140.559	51.5107	70.0493	231.972	69.5064
PF3D7_0506800	148.824	153.385	57.1146	128.184	130.264	62.245	96.6408	166.354	34.3199	99.9101	161.165	85.3479	110.901	179.729	44.6102	195.531	272.272	28.5124
PF3D7_0506900	74.7316	135.287	18.001	83.9291	62.3089	18.7278	42.8063	181.577	62.2211	38.1224	87.8705	58.3791	58.1481	125.778	28.0488	47.4688	151.141	31.6527
PF3D7_0507000	2117.21	2084.21	658.243	1306.52	2022.57	623.081	2267.65	1802.19	282.289	1149.97	1837.96	692.583	1561.92	1276.83	394.541	1941.53	3667.78	599.511
PF3D7_0507100	478.004	445.942	135.144	296.596	459.15	104.2	396.525	381.386	91.9953	235.678	377.579	132.162	355.738	253.054	90.3646	416.019	708.194	131.865
PF3D7_0507200	942.417	1027.11	474.709	1083.73	934.559	290.877	1164.18	1213.91	393.788	1041.42	1035.8	240.291	843.227	1031.96	320.244	1357.12	1549.8	225.721
PF3D7_0507300	12.6602	7.95998	2.4756	10.9349	22.6561	2.60745	7.59229	7.825	2.23137	4.67867	8.28605	1.81812	6.07192	12.3039	3.54819	6.87176	23.4197	5.19912
PF3D7_0507400	457.77	327.666	136.15	421.432	491.351	65.5925	407.311	457.751	479.281	292.946	498.659	123.136	685.391	459.616	163.699	347.06	796.457	199.893
PF3D7_0507500	35.6702	6.57258	3.88842	8.6707	9.9839	2.81937	9.51154	5.85761	8.68583	7.80522	7.88438	7.0772	8.75391	12.4942	3.99812	5.3498	22.0608	4.53421
PF3D7_0507600	215.916	319.007	105.246	530.625	235.852	54.7364	446.598	315.208	314.654	464.85	327.09	48.1231	544.031	505.347	156.341	358.441	601.437	145.743
PF3D7_0507700	4.25498	3.6481	1.97059	7.6565	5.02844	0.730281	6.15926	5.56326	7.49942	5.61591	5.56972	0.50921	5.66865	8.09068	2.35364	3.4643	9.92511	2.57809
PF3D7_0507800	262.518	321.79	121.151	199.536	277.459	169.109	232.208	282.385	113.17	289.552	250.315	122.033	202.858	165.212	73.1212	286.699	813.933	102.202
PF3D7_0507900	2.7405	5.48245	3.9486	0	6.47731	1.64623	1.98349	4.56033	0	5.06384	2.09258	2.29576	7.66709	10.1324	1.41484	10.4125	6.87589	0.645736
PF3D7_0508000	617.191	812.359	335.473	1172.32	628.929	195.92	785.077	840.235	381.87	1627	653.997	204.336	986.572	1012.52	476.289	956.609	1304.23	238.823
PF3D7_0508100	223.817	206.29	67.5278	304.395	232.752	62.6551	253.926	206.109	70.6787	365.747	211.779	57.9199	284.808	324.87	116.162	191.394	461.799	91.278
PF3D7_0508200	495.06	557.886	116.156	814.651	426.174	92.7621	593.019	506.376	229.743	595.855	409.922	121.753	493.02	814.098	243.393	421.924	1017.35	246.356
PF3D7_0508300	4323.66	4898.18	1896	7070.6	4202.66	1117.39	8603.97	5090.17	2018.11	6696.55	4382.73	1021.2	5561.94	6487.73	2388.92	6200.67	6793.69	1147.17
PF3D7_0508400	21.1474	39.6619	9.83922	13.3186	40.6112	3.70513	19.1323	39.5892	38.0488	5.69855	7.401	3.69073	4.10861	10.425	4.77655	47.7073	54.7158	14.5335
PF3D7_0508500	125.283	93.1807	30.7853	136.869	124.895	40.4604	107.375	121.165	22.9556	111.049	110.155	38.4476	115.446	172.533	63.9757	90.2534	232.915	37.1778
PF3D7_0508600	2.45915	4.91962	2.21452	2.06502	1.45309	0.738611	3.55972	2.04608	0	7.95196	3.7555	2.06007	1.14666	4.54609	2.22179	3.50382	10.0383	2.6075
PF3D7_0508700	35.7864	39.9178	12.8124	47.7171	29.2196	6.51424	53.8429	34.1062	32.1102	30.6581	36.7654	6.35915	66.9486	51.4815	16.2361	41.2029	143.42	41.2925
PF3D7_0508800	374.438	385.888	191.687	309.663	366.07	184.712	438.539	377.628	48.9962	288.284	412.407	118.816	217.978	161.933	72.9315	446.202	809.998	85.2871
PF3D7_0508900	376.2	340.15	152.174	275.192	394.252	164.796	354.941	412.379	129.651	264.657	429.231	116.539	353.113	323.246	95.5035	395.262	755.915	87.1757
PF3D7_0509000	108.153	127.655	47.918	216.151	117.588	29.8853	224.658	133.18	60.0455	186.854	86.7126	29.8986	115.989	120.762	94.364	132.524	223.447	44.5968
PF3D7_0509100	1010.82	982.271	387.032	3381.03	908.4	164.049	1788.5	1134.97	589.568	4635.62	1127.51	146.755	2660.42	2822.43	2162.4	1219	1374.54	294.132
PF3D7_0509200	5.72351	1.90835	1.03083	4.8062	5.6366	1.14605	2.07126	3.96843	0	2.64395	2.91356	0	3.55837	11.9915	2.46241	1.8122	6.13537	0.899078
PF3D7_0509300	5.57549	0	2.00834	7.02286	6.58899	6.69844	2.01769	4.63896	0	2.57557	2.12866	0	2.59976	10.3071	2.15886	5.296	33.8896	4.59809
PF3D7_0509400	49.2556	45.274	18.022	183.518	50.6053	16.6599	66.4017	47.72	18.4771	398.697	58.2792	11.059	197.806	214.597	140.921	54.795	181.802	43.9406
PF3D7_0509500	896.74	779.95	201.032	568.12	879.401	301.64	210.384	855.549	85.1732	751.281	606.491	476.662	743.426	421.289	407.625	591.557	1462.27	185.783
PF3D7_0509600	140.444	83.6624	41.2446	105.54	133.73	64.7516	73.8089	111.271	19.3139	230.997	100.068	37.8435	99.2727	76.4008	76.5484	91.3431	276.775	27.5068
PF3D7_0509700	674.522	625.692	228.555	653.504	621.495	221.725	270.696	594.513	125.937	1143.76	633.523	269.531	971.732	407.598	446.891	643.811	1524.7	286.508
PF3D7_0509800	455.217	308.95	71.3836	233.429	403.964	46.8204	57.7628	229.563	40.9199	367.138	211.152	112.528	363.433	177.81	175.353	238.055	567.164	142.234
PF3D7_0509900	240.224	164.3	31.4321	85.3444	208.672	18.5004	26.7488	149.478	18.9985	145.115	88.5792	65.3599	179.029	88.8177	89.5709	124.817	283.366	75.955
PF3D7_0510000	399.37	292.482	52.6631	185.542	358.734	39.4464	52.0115	185.215	20.3816	281.596	165.562	80.9585	285.011	125.517	120.896	165.941	502.243	127.968
PF3D7_0510100	201.219	129.718	26.8702	99.3686	151.599	19.4561	27.3184	104.823	6.29289	117.928	84.8072	39.6308	144.959	77.3194	68.1697	78.7299	261.27	67.6338
PF3D7_0510200	56.5529	65.3062	26.8299	248.642	63.0295	18.781	118.468	65.7985	79.4157	437.955	103.919	11.9401	192.949	167.274	113.582	80.7953	178.222	40.6263
PF3D7_0510300	380.984	447.874	158.927	939.982	434.767	212.343	452.942	464.046	258.442	2050.24	417.872	82.257	553.086	465.663	481.591	279.809	1367.22	243.398
PF3D7_0510400	419.657	470.494	103.512	527.672	410.824	157.611	176.603	417.654	27.2024	760.497	411.354	202.559	765.582	450.532	295.201	319.734	1431.36	319.507
PF3D7_0510500	181.708	164.043	70.1675	225.969	192.446	75.6206	99.7507	170.084	197.11	413.649	157.855	49.6649	217.563	252.219	126.605	145.905	496.544	89.8942
PF3D7_0510700	94.7834	79.9367	30.1251	89.7365	76.8716	28.4684	105.592	84.2744	34.3939	44.6433	105.014	34.2517	92.7248	114.752	41.9778	90.032	166.2	26.9317
PF3D7_0510800	70.9119	60.3667	18.2968	65.037	58.8398	19.6369	56.056	52.724	68.2529	63.1917	42.6261	10.954	49.7148	66.94	25.8347	52.5482	144.943	28.6775
PF3D7_0511000	41.3624	126.001	10.1585	58.4149	37.7718	37.2698	74.8422	76.6507	150.773	26.0552	8.61364	51.9749	15.7799	44.4883	21.3543	46.4324	195.537	27.9093
PF3D7_0511100	309.904	425.895	71.8316	524.998	280.252	66.3704	536.369	334.082	149.613	490.475	288.078	94.8149	384.504	765.198	224.689	391.639	795.352	198.747
PF3D7_0511200	126.628	153.901	45.8578	210.38	127.924	34.1479	202.27	136.229	83.9935	211.338	142.176	31.0822	156.817	296.766	86.2876	142.267	324.056	73.8709
PF3D7_0511300	4.10495	5.24661	2.46439	7.8516	2.42557	0.410976	4.2915	3.03593	4.22041	6.74226	4.70166	0.57313	3.61546	7.25131	2.11927	5.63213	9.29325	2.68677
PF3D7_0511400	43.1736	38.9513	9.14793	36.2541	29.0123	11.696	22.6699	23.9477	31.3327	52.4015	32.9663	6.38245	24.4731	33.177	12.8929	26.5354	63.8113	9.57448
PF3D7_0511500	326.11	425.596	182.887	584.257	339.091	159.195	653.843	411.531	289.849	773.313	365.552	119.215	348.058	330.145	210.598	484.655	766.198	96.2041
PF3D7_0511600	205.786	287.868	80.814	301.434	235.88	83.6503	296.764	240.738	133.626	250.163	250.469	68.697	165.937	192.215	76.6859	239.562	550.635	99.8945
PF3D7_0511700	23.3551	19.7673	8.41271	18.1034	25.4774	4.31677	14.3032	14.9478	33.2474	9.95889	5.48721	1.505	18.4294	30.5548	9.73885	18.7714	28.1897	5.07979
PF3D7_0511800	710.364	771.504	310.174	935.39	736.529	202.282	996.558	799.174	514.373	1592.11	803.627	171.943	1025.35	1215.78	513.411	834.177	1258.23	217.13
PF3D7_0511900	487.501	469.046	136.084	635.599	485.674	195.583	563.518	540.328	251.061	713.198	359.071	134.523	471.542	602.227	254.424	328.598	1017.04	143.429
PF3D7_0512000	13.4741	18.8688	2.91209	18.1034	15.9234	3.23758	3.90086	8.96866	16.6237	7.46917	10.2885	2.2575	2.5131	19.927	5.56505	17.9181	30.6669	6.98472
PF3D7_0512100	1213.3	1243.71	555.329	1650.35	1187.96	280.088	1242.83	1261.87	572.165	1507.73	1416.47	268.8	1227.33	997.279	495.678	1607.27	2334.08	497.938
PF3D7_0512200	110.915	145.954	51.4943	151.091	114.765	31.3887	154.845	132.889	69.9412	156.67	130.238	28.907	131.478	113.001	50.8999	166.695	256.549	54.1277
PF3D7_0512300	116.466	81.7957	16.513	89.4764	64.4257	17.8625	102.23	57.7293	22.9293	48.0774	41.6271	23.8724	32.3526	54.055	28.4649	42.368	166.569	37.6605
PF3D7_0512400	242.19	339.982	46.0978	240.351	200.025	34.7179	336.636	266.77	161.285	209.772	147.104	35.7357	168.11	267.616	118.997	159.466	452.39	116.079
PF3D7_0512450	580.644	511.074	178.349	769.996	556.257	110.509	1054.27	439.464	230.516	793.391	628.834	91.5039	707.019	568.585	293.464	494.882	991.393	219.955
PF3D7_0512500	358.958	388.316	119.332	540.445	346.655	80.0291	816.034	330.239	195.095	484.309	450.682	81.1374	450.515	400.782	211.037	396.539	712.359	157.424
PF3D7_0512600	4643.14	5307.4	2656.52	8065.45	5217.17	2848.1	7540.9	6169.63	4178.26	13350.9	3909.02	1525.66	4730.63	5190.55	3062.86	5580.98	11340.8	932.18
PF3D7_0512700	300.444	283.318	140.441	276.365	290.009	83.3504	184.254	244.253	14.1478	345.383	355.501	55.7169	391.402	322.224	108.637	407.379	672.377	140.775
PF3D7_0512800	929.05	888.004	553.386	917.164	962.954	804.179	956.98	1144.28	375.928	979.845	905.139	403.797	776.204	902.713	308.023	1079.66	3065.93	217.798
PF3D7_0512900	71.7268	175.109	67	221.528	70.3982	54.7711	275.407	146.668	239.981	256.086	155.024	36.6631	320.845	220.246	91.3213	207.858	648.135	161.274
PF3D7_0513000	2.3954	4.79207	0.431421	4.02297	1.41541	0	0	2.98955	0	5.53271	0.914535	0	3.3508	3.54258	0.30917	1.13766	1.69326	0.564421
PF3D7_0513100	21.8152	12.8359	9.24474	47.4136	18.1982	3.85426	27.8633	23.4893	7.91605	74.6917	27.436	8.59999	134.032	70.2191	24.844	23.1595	145.814	44.7506
PF3D7_0513200	12.0506	10.7666	10.6201	40.4771	10.7846	2.53009	16.6817	9.4424	13.7128	76.4211	31.1782	2.54826	55.2082	102	27.181	35.1176	50.7612	14.3903
PF3D7_0513300	17.0891	23.6682	14.2053	56.2971	21.749	7.10688	25.6886	16.4061	24.3274	65.5829	44.1653	5.50609	77.2319	124.422	33.9333	51.1946	110.527	29.7354
PF3D7_0513400	849.573	853.181	254.072	633.933	881.501	213.883	910.927	657.181	139.014	796.364	798.418	213.322	981.423	1014.82	304.236	926.855	1959.83	439.393
PF3D7_0513500	957.2	688.333	259.06	658.238	975.276	181.822	799.521	587.626	31.9175	855.668	894.854	147.369	1027.76	769.024	271.797	860.07	1635.39	363.307
PF3D7_0513600	330.694	358.447	104.5	362.516	318.685	112.146	437.134	323.422	122.398	462.176	411.362	93.9376	338.953	389.92	141.317	335.534	734.047	132.536
PF3D7_0513700	1400.28	1257.38	590.965	1028.28	1526.57	799.717	1341.03	1420.61	477.028	1091.96	1378.55	514.93	832.191	750.188	305.322	1502.03	3285.56	295.47
PF3D7_0513800	38.8676	45.0984	12.8804	18.2774	53.2821	31.7532	12.3777	49.1551	28.7718	14.3638	17.807	11.7216	13.0488	24.1424	8.02652	26.5818	169.991	24.9105
PF3D7_0513900	337.664	394.913	153.908	287.909	333.048	85.0352	570.56	425.741	160.229	285.568	536.49	65.277	429.952	242.005	101.579	518.115	558.975	101.29
PF3D7_0514000	391.741	429.494	156.879	325.087	371.269	83.5157	609.313	426.917	189.534	283.864	421.707	63.7032	401.141	254.46	107.071	466.954	642.029	130.494
PF3D7_0514100	517.137	501.572	173.756	361.189	560.786	284.781	295.568	497.443	65.0192	507.406	617.482	281.044	531.411	461.334	162.784	480.349	1371.92	172.526
PF3D7_0514200	657.189	687.922	302.75	1127.81	687.274	212.83	1341.75	752.313	590.64	1594	845.46	161.042	941.197	1225.93	452.577	901.686	1316.1	225.869
PF3D7_0514300	171.285	173.049	79.0314	363.19	182.788	46.628	346.828	199.233	102.481	358.308	223.96	35.0322	270.854	396.07	117.191	233.437	302.469	54.195
PF3D7_0514500	61.382	28.4529	6.47131	106.86	72.5399	0.899327	44.4265	34.8781	9.2354	131.402	22.8634	1.25416	173.125	355.366	79.2247	45.5064	156.15	51.1507
PF3D7_0514600	476.199	416.273	224.612	491.541	457.949	183.599	660.678	409.833	168.341	471.471	506.351	140.593	502.62	564.011	159.203	671.363	867.16	105.454
PF3D7_0514700	423.852	400.342	153.048	331.74	420.843	98.0607	534.226	400.573	187.855	314.078	354.964	108.117	298.095	320.16	127.273	482.496	567.583	91.1336
PF3D7_0514800	261.851	277.664	130.658	407.326	279.857	105.293	314.831	283.346	147.848	528.129	244.466	60.8325	335.599	427.99	175.262	353.379	449.392	44.5044
PF3D7_0514900	972.345	1103.02	475.222	1415.9	1035.93	382.314	1244.37	1068.88	608.905	1992	708.712	235.109	974.785	1710.91	701.843	1328.73	1693.17	182.074
PF3D7_0515000	195.017	214.881	35.8095	346.075	184.104	25.8549	564.316	212.966	51.6921	430.027	107.902	25.5265	355.919	736.807	152.597	115.414	247.459	56.6316
PF3D7_0515100	41.001	61.5178	6.66982	48.868	29.6976	14.301	38.2907	47.8695	40.7944	17.1073	14.1388	19.9435	20.3515	56.2358	14.1687	30.1514	93.3892	16.8288
PF3D7_0515200	7089.45	7647.79	3654.17	12183.7	7945.22	3442.25	13085.6	8696.46	5579.99	18055.5	6337.15	1970.18	7168.14	7585.09	4271.86	8952.98	14404.6	1359.29
PF3D7_0515300	770.687	964.54	528.975	1627.23	844.165	422.617	1646.65	1114.47	783.814	1864.74	997.38	264.621	1006.55	963.597	569.395	1474.2	1784.66	172.269
PF3D7_0515400	1658.06	1460.69	496.202	1032.39	1521.62	281.695	1419.36	1197	94.2447	959.425	1170.78	318.183	1161.57	1071.67	362.386	1476.58	2001.84	385.584
PF3D7_0515500	1006.14	1006.75	318.179	617.7	883.624	235.693	858.515	757.343	58.1225	545.925	616.926	258.778	621.031	619.832	233.923	1019.63	1541.76	278.226
PF3D7_0515600	753.516	751.39	232.781	599.321	683.37	238.975	624.513	785.886	132.352	460.21	771.762	332.399	960.402	703.993	191.374	756.748	1621.06	301.377
PF3D7_0515700	711.15	713.463	256.162	625.695	725.856	207.007	1209.18	692.961	226.985	453.707	876.933	199.766	1053.19	570.864	177.546	796.486	1611.41	330.131
PF3D7_0515800	79.8935	95.1367	60.2974	316.276	116.896	34.2802	220.284	110.789	117.344	625.652	432.844	19.1223	638.623	464.183	169.898	169.846	839.71	245.623
PF3D7_0515900	46.1969	52.1083	14.1621	47.0467	68.5335	19.4845	22.7649	44.1618	0	74.4646	36.0254	9.05743	33.9154	40.702	18.522	70.0231	104.311	15.2857
PF3D7_0516000	89.7115	129.386	18.573	109.621	118.699	16.8294	90.385	126.966	112.153	199.086	57.3502	6.99096	130.079	99.6168	58.6254	75.8719	158.358	35.9565
PF3D7_0516100	320.82	314.438	181.639	683.909	325.498	147.248	557.786	397.594	257.56	850.01	384.733	88.7955	439.735	515.298	254.356	460.176	672.811	77.022
PF3D7_0516200	27.6574	70.2259	8.42974	44.6629	22.628	8.94594	98.5482	46.0234	65.6199	39.3114	38.9881	8.91117	51.5847	48.7688	19.7706	34.3543	86.9933	20.0518
PF3D7_0516300	39.3555	43.6345	12.9806	61.716	43.7076	10.8236	77.2165	48.9199	70.1998	72.2822	65.8948	11.9164	55.2735	58.2033	22.3989	41.4361	134.7	34.0763
PF3D7_0516400	85.6568	73.1646	23.5741	36.3684	87.5787	47.9855	94.0387	85.6827	0	29.3431	43.3587	55.6312	24.2335	44.8358	15.6517	53.023	186.137	14.0601
PF3D7_0516500	118.986	114.636	67.8392	155.084	131.125	74.9832	201.824	140.907	85.5577	198.279	158.857	44.6403	241.666	127.389	58.9795	158.091	472.632	82.561
PF3D7_0516600	3130.21	3035.47	1061.44	2156.56	3290.48	1719.71	1130.16	3207.67	235.27	1867.15	3191.16	1830.04	3156.68	2615.82	649.982	3137.65	8914.22	1251.69
PF3D7_0516700	22.3187	15.5302	4.98092	36.4648	26.3757	1.74873	7.02331	15.3402	16.4616	70.3771	12.9668	2.23548	38.4601	93.4612	26.6772	13.1347	35.2562	10.0033
PF3D7_0516800	332.759	295.129	76.5295	328.46	340.37	90.8588	31.569	311.165	31.2463	244.646	427.596	140.734	576.158	398.067	93.6697	227.603	847.75	191.724
PF3D7_0516900	1210.5	1090.61	351.682	815.692	1181.63	297.708	1151.43	981.398	236.936	763.515	1151.37	252.217	1140.43	554.292	251.067	1006.24	1960.76	355.877
PF3D7_0517000	177.274	216.293	49.1196	81.7923	218.707	76.0636	146.635	152.359	24.0343	100.789	156.187	42.4301	174.403	128.205	29.6691	173.938	405.83	59.2133
PF3D7_0517100	103.725	86.1216	36.8743	100.195	120.177	46.0184	139.842	97.0194	25.0924	129.027	171.346	33.5075	78.3961	92.2409	30.8003	140.383	230.067	30.6704
PF3D7_0517200	1080.99	1285.17	505.499	1275.82	1147.09	441.6	2170.06	1128.1	453.804	1318.25	1730.81	336.806	1402.1	1274.2	419.225	1577.57	2687.68	454.292
PF3D7_0517300	186.024	231.51	58.8262	147.128	217.282	74.0637	156.556	193.471	80.0607	131.897	117.268	48.925	110.946	125.56	57.5118	171.562	367.449	48.4194
PF3D7_0517400	7.60533	12.4761	7.01313	21.4584	12.2234	6.39597	24.8804	19.7429	3.75324	32.6029	14.6343	1.78391	33.7602	24.7448	8.16697	19.0716	63.7018	14.838
PF3D7_0517500	72.9338	79.1292	33.3605	113.74	67.0379	26.1942	115.35	69.0308	69.034	146.531	82.2099	16.1635	105.802	125.269	43.3317	89.8045	195.333	38.9168
PF3D7_0517600	378.563	367.624	128.41	271.55	367.814	141.216	337.099	342.523	299.567	185.582	287.376	136.837	256.285	274.218	76.9231	357.489	855.083	143.812
PF3D7_0517700	171.837	185.417	61.0849	132.556	181.22	70.1701	181.496	154.981	50.0798	146.675	171.16	71.0309	122.395	125.732	47.5009	182.501	362.266	50.5854
PF3D7_0517800	629.167	529.183	199.826	354.493	652.393	214.574	625.77	551.629	100.16	470.026	531.042	163.22	420.182	369.192	165.904	622.047	1100.9	152.394
PF3D7_0517900	287.063	228.905	79.3169	184.906	286.791	95.2229	282.865	217.742	46.2264	165.626	243.403	80.6421	217.175	211.845	64.4296	243.106	565.193	93.1748
PF3D7_0518000	702.841	671.995	236.836	501.016	672.661	246.582	720.292	572.869	331.247	488.39	800.91	274.898	624.288	593.84	169.724	722.015	1437.33	232.527
PF3D7_0518100	79.9073	77.1159	27.1795	81.0716	86.4017	37.5841	97.5216	66.2901	41.9207	83.5681	85.171	19.4341	104.676	83.8668	30.6683	81.9114	239.305	42.1844
PF3D7_0518200	46.5469	26.9554	11.4719	16.4576	2.89516	0	23.0506	14.2683	30.2249	11.3169	9.3532	0	6.85391	7.2462	3.16196	34.9054	38.0984	12.6995
PF3D7_0518300	250.92	79.1885	19.3334	141.972	266.403	8.06036	218.513	70.3351	0	157.441	237.703	6.74439	266.535	330.408	74.1238	61.1787	336.241	104.02
PF3D7_0518400	57.6457	18.2828	5.57096	30.697	43.2009	3.37834	35.6166	12.8681	17.3465	29.8767	36.5019	1.17782	48.5138	69.658	15.2434	29.3813	88.651	26.172
PF3D7_0518500	562.172	635.418	252.45	644.812	564.402	183.021	1132.78	574.505	344.306	675.149	858.743	167.023	679.074	867.358	220.944	776.938	1394.48	281.806
PF3D7_0518600	43.8093	64.8449	28.3684	74.0012	55.364	22.5135	69.0975	64.8946	57.799	85.8632	67.2903	17.6074	46.2867	94.0019	25.0362	88.0372	137.532	23.3305
PF3D7_0518700	728.156	820.013	327.445	657.883	718.948	216.294	1143.46	782.332	564.241	637.579	589.361	190.988	622.241	484.18	205.98	1006.12	1374.34	241.82
PF3D7_0518800	183.882	161.732	40.5409	142.431	213.561	40.9458	159.477	104.195	58.6719	96.6598	104.096	53.1176	144.873	120.734	43.3747	111.424	329.017	68.7266
PF3D7_0518900	1270.3	749.775	428.301	923.272	1367.94	871.656	1050.23	1146.61	81.8398	764.536	1598.04	534.853	929.461	944.235	365.581	1101.08	3189.37	191.469
PF3D7_0519000	95.6936	172.735	29.319	85.8986	77.9921	19.8219	171.956	83.2804	128.919	24.3891	37.7945	34.0928	30.7727	51.241	20.727	141.046	209.527	50.0204
PF3D7_0519100	238.007	199.254	132.325	508.342	195.667	73.0398	1007.36	219.553	111.711	348.959	663.733	39.0095	371.537	451.467	100.171	361.229	542.804	107.895
PF3D7_0519200	169.482	144.195	90.5204	336.984	168.059	57.3402	617.559	155.601	252.36	244.773	334.687	44.062	257.971	341.401	81.4644	281.262	422.644	83.5412
PF3D7_0519300	139.018	202.352	102.843	292.471	168.999	89.7942	377.945	225.529	270.488	329.15	184.908	41.7411	158.453	177.225	89.7783	260.785	443.027	57.8815
PF3D7_0519400	2323.98	2075.97	1213.52	2091.34	2635.2	1512	1917.83	2427.56	595.476	2049	2870.96	929.954	2124.51	1941.55	661.577	3131.28	6467.07	643.693
PF3D7_0519500	34.2997	44.3156	11.653	50.7316	34.5465	11.0044	69.3034	37.0781	41.6762	46.5735	51.6865	14.0402	47.2532	56.2985	18.7477	36.7762	151.487	39.4914
PF3D7_0519600	255.794	264.847	127.577	301.364	259.829	121.538	339.932	292.905	213.733	294.815	265.542	46.2249	183.895	236.91	86.5675	322.608	554.803	63.3966
PF3D7_0519700	25.133	28.4917	16.2956	23.919	23.7613	8.05201	48.5082	36.2464	20.672	29.4123	33.2644	8.42175	32.8135	19.8238	10.8129	28.6478	52.5818	9.47526
PF3D7_0519800	2709.81	3388.4	1432.45	2432.99	2601.44	1127.78	4190.54	3463.99	1070.48	1830.11	2327.51	1073.88	1624.16	1768.59	681.532	4177.3	4689.96	435.541
PF3D7_0519900	438.959	678.292	171.182	597.824	415.582	254.821	596.699	528.4	284.436	559.477	474.132	270.385	478.158	551.896	275.343	502.798	1493.69	243.077
PF3D7_0520000	1211.82	1440.27	583.644	1823.68	1168.61	351.703	2434.14	1080.49	755.942	2004.88	1667.39	422.033	1898.32	1478.8	754.358	1844.62	2830.9	591.93
PF3D7_0520100	508.166	512.419	210.89	826.942	437.297	119.245	745.854	376.76	253.941	992.226	549.031	166.295	675.231	606.774	328.944	601.736	1254.96	299.076
PF3D7_0520200	477.192	498.636	202.094	797.534	401.872	132.75	909.717	367.741	260.073	675.007	585.473	133.509	647.646	623.162	304.723	724.353	1238.27	280.007
PF3D7_0520300	1172.25	1250.32	321.45	1757.24	1047.27	268.968	1672.12	820.115	421.987	1620.23	975.826	359.463	1310.68	1308.29	719.176	1157.79	2963.13	718.742
PF3D7_0520400	447.59	392.014	126.126	616.833	372.038	81.6899	633.955	263.714	211.374	789.456	381.016	117.509	527.252	469.539	274.752	506.522	1073.14	276.025
PF3D7_0520500	288.025	314.104	82.0255	399.904	233.475	56.2152	398.114	196.388	102.629	239.205	266.774	66.2006	264.724	292.178	177.42	323.958	627.297	152.884
PF3D7_0520600	574.895	498.939	118.006	695.737	379.664	114.267	757.227	383.366	182.535	535.046	350.213	136.335	376.472	565.772	303.896	509.939	1300.49	319.23
PF3D7_0520700	207.957	206.022	63.0804	326.696	194.804	49.8089	394.888	172.198	106.392	232.885	214.254	41.6769	241.567	274.687	143.75	184.301	444.133	98.2354
PF3D7_0520800	312.363	263.651	85.2513	392.592	290.852	53.3137	489.402	219.699	136.873	369.424	281.049	34.8017	386.981	354.672	173.004	241.101	506.887	115.649
PF3D7_0520900	31.6641	11.456	6.55221	25.4579	31.8468	3.64228	25.8432	18.4979	12.4678	23.0299	13.3751	2.82187	16.9634	20.4252	10.0867	29.4369	53.3114	14.1282
PF3D7_0521000	10.5924	4.36272	1.34663	5.23219	9.57245	1.87143	13.529	6.73945	3.84363	16.1184	7.13654	0.521965	12.2023	14.283	4.82519	2.36738	35.5645	9.98341
PF3D7_0521100	96.7806	100.831	16.7059	46.4143	81.8381	23.5345	77.4042	85.6339	69.2383	31.3049	51.4224	16.8536	31.7964	50.7376	14.924	54.7149	115.962	15.1196
PF3D7_0521200	654.62	596.788	105.862	307.042	627.256	139.344	512.211	462.881	36.3802	195.243	282.95	158.093	215.409	221.681	90.0727	414.537	781.414	121.128
PF3D7_0521300	703.937	565.943	153.61	351.644	660.123	168.71	599.562	508.935	48.9078	267.247	405.426	177.312	314.791	276.965	103.259	518.945	927.817	140.562
PF3D7_0521400	665.712	538.342	259.036	722.045	662.504	317.087	567.046	682.446	304.719	1057.09	492.094	164.08	447.805	410.292	256.358	567.415	1449.86	166.199
PF3D7_0521500	4.63863	0.883783	4.53522	13.3549	6.78702	1.99031	5.91525	1.1027	8.1756	16.9383	3.37328	0	7.20972	30.3806	23.7769	6.50424	22.4448	20.4545
PF3D7_0521600	8.89013	4.44625	4.80345	45.725	7.87962	2.00263	0	4.62302	0	79.0551	20.3649	0	76.6884	108.469	64.5432	9.50004	64.8454	62.8428
PF3D7_0521700	2.04832	2.04887	1.6601	6.55763	1.81549	0.922825	0.370628	0.639097	7.10753	12.7739	0.879778	1.9304	6.20813	13.9158	13.0865	1.58083	4.18065	3.25782
PF3D7_0521800	0.338971	0.508592	0	0.284644	0.400589	0.916296	0.368006	0.705083	12.5462	0.469759	0.129415	0.425943	0.790283	0.751964	0.787508	1.44891	1.27572	0.359419
PF3D7_0521900	6.97983	13.4777	8.65757	7.4921	8.53551	8.85959	8.21466	8.07987	20.218	7.62617	6.62729	8.99948	6.45256	6.19354	7.80236	9.68547	21.0442	12.1846
PF3D7_0522000	3931.44	3860.61	1301.81	3062.49	3987.93	1275.25	3857.52	3726.97	1015.89	3067.89	3715.3	1005.84	3699.84	2557.3	954.561	3850.98	7578.44	1250.9
PF3D7_0522100	111.32	165.966	39.946	154.969	126.553	41.6986	113.962	134.882	70.4985	158.769	84.0319	42.1951	132.234	102.661	54.5215	146.749	274.996	49.9668
PF3D7_0522200	16.5835	13.8233	27.8764	176.392	16.3317	0	12.0027	20.6969	85.2498	308.981	44.3198	4.63076	208.781	427.154	95.6048	70.8849	183.654	61.218
PF3D7_0522300	766.701	811.602	210.518	607.286	776.83	242.995	857.906	707.382	224.874	800.695	628.535	187.167	960.644	822.588	260.748	755.075	1896.88	389.297
PF3D7_0522400	503.898	449.403	122.991	306.705	463.127	97.2943	401.142	414.4	96.0132	224.685	373.411	121.276	433.243	284.005	93.3229	373.763	834.552	180.89
PF3D7_0522500	280.778	257.61	119.971	284.559	219.686	104.688	412.043	302.894	107.507	481.247	365.212	85.9741	397.281	412.382	134.961	388.098	564.556	83.4972
PF3D7_0522600	161.689	132.995	37.063	86.4024	163.445	46.5569	112.674	118.964	32.9727	94.4448	109.687	35.8214	108.416	69.6623	24.4908	92.6581	246.882	35.737
PF3D7_0522700	3.63347	5.45165	0.654403	7.62782	12.8818	1.09132	6.57449	7.55786	22.414	5.03539	6.93608	1.52191	3.38845	9.40377	0.937931	6.90265	14.8319	3.85265
PF3D7_0522800	288.419	233.856	87.3627	436.683	289.203	40.6885	544.012	254.516	94.3508	429.982	283.629	23.7952	448.283	394.232	152.287	219.999	392.358	90.0977
PF3D7_0522900	234.049	311.801	87.9065	526.14	235.252	52.2849	556.269	278.415	223.505	494.802	297.963	46.4001	433.231	468.24	184.045	288.576	562.813	135.319
PF3D7_0523000	1030.48	1045.57	301.627	743.513	982.855	249.795	1290.09	763.599	120.815	636.667	922.315	302.187	733.33	425.877	188.996	941.621	1775.31	341.974
PF3D7_0523100	10.88	10.8829	2.61272	15.7347	12.8578	2.54165	10.062	10.5612	0	5.58442	8.76928	2.02542	3.9458	10.2801	1.71633	18.3727	27.7067	6.69393
PF3D7_0523200	2188.82	1598.83	417.312	1031.74	2050.22	440.51	880.562	1196.36	108.612	1063.03	1162.7	530.983	1607.2	1134.86	337.615	1113.83	4518.9	1065.79
PF3D7_0523300	6042.98	5318.65	1129.27	2390.06	5452.37	1066.18	2426.28	3838.72	197.962	1409.45	3914.98	1627.47	5628.58	2044.42	607.908	3528.91	11490.6	2764.03
PF3D7_0523400	2023.84	1773.6	324.366	657.518	1822.78	338.672	990.118	1189.1	78.449	445.352	1091.28	546.872	1709.47	679.758	159.448	905.973	4319.02	1101
PF3D7_0523500	351.745	394.4	26.5664	100.045	412.332	83.4954	75.9642	195.894	0	49.7944	58.4821	78.4183	21.163	109.074	22.6996	72.7503	537.227	95.5803
PF3D7_0523600	2801.58	3018.49	1053.95	2547.09	2877.24	1343.91	2966.16	2966.12	671.342	1278.38	4131.23	873.912	5648.68	1525.57	443.064	2895.94	12790.7	2919.66
PF3D7_0523700	406.149	462.187	150.977	498.736	417.802	95.2099	551.113	356.426	205.052	498.487	470.148	97.1845	555.927	547.756	166.156	453.538	964.244	226.205
PF3D7_0523800	711.433	586.959	175.151	391.667	698.491	129.598	236.102	560.508	23.2975	257.768	632.992	250.335	940.377	425.188	105.655	547.073	1431.3	347.502
PF3D7_0523900	1158.77	1119.44	351.735	746.764	1122.13	292.334	445.157	1129	39.1146	596.069	1108.74	638.739	1939.52	854.518	200.506	1153.39	3142.74	755.246
PF3D7_0524000	274.757	317.709	147.574	309.239	278.121	93.1524	673.628	360.98	227.171	237.897	373.462	80.7397	205.52	191.683	97.2894	395.711	473.271	64.6047
PF3D7_0524100	1000.55	817.763	229.128	527.821	1004.56	322.613	542.797	757.001	30.4679	607.14	787.816	396.986	902.292	671.24	219.761	695.572	1795.84	275.999
PF3D7_0524200	2618.32	2715.02	513.28	1133.5	2615.96	784.538	1349.95	2303.5	167.31	1060.14	1690.24	1212.93	2011.78	1189.45	451.308	1936.15	4878.44	841.607
PF3D7_0524300	1281.6	1272.4	268.17	587.136	1215.97	385.646	646.374	1198.54	44.1121	632.769	923.995	555.111	1152.2	663.321	236.481	899.617	2233.62	358.893
PF3D7_0524400	4153.56	3411.4	803.292	2044.05	4193.34	2260.47	2409.58	3485.28	207.115	2390.13	2786.33	1931.08	2248.61	1994.01	724.597	2236.62	8946.14	721.58
PF3D7_0524500	7.82367	5.21717	5.63631	4.37985	49.3112	1.56657	3.77503	8.67934	0	4.81882	1.99133	2.18467	9.72813	1.92842	1.34638	2.47716	17.604	4.30144
PF3D7_0524600	2064.36	2504.97	583.773	2550.26	2144.84	528.553	2063.83	2172.29	603.093	2375.08	1890.22	586.949	3061.31	2023.29	736.723	1900.15	4451.9	955.415
PF3D7_0524700	1653.5	2056.75	264.835	1987.95	1312.33	291.382	1452.89	1573.75	696.314	1561.48	1125.14	378.237	1701.32	1585.89	562.281	1217.08	3244.16	790.004
PF3D7_0524800	55.8185	57.6792	11.7979	58.8811	45.794	9.42177	41.4015	41.069	11.3829	59.6681	43.6785	14.2986	51.1941	57.308	19.2911	37.6839	106.527	26.0874
PF3D7_0524900	531.008	573.013	214.712	538.159	532.476	169.31	520.878	647.484	189.601	705.681	658.881	169.278	684.255	679.897	316.094	662.166	988.456	160.175
PF3D7_0525000	135.773	127.551	43.7846	276.558	116.546	96.163	27.555	150.368	62.2505	141.967	230.813	66.8603	168.11	257.44	46.2965	122.867	421.752	44.4212
PF3D7_0525100	485.068	350.34	84.8568	232.873	497.264	147.276	137.167	423.15	14.7986	160.022	322.394	190.916	223.718	254.38	88.5537	256.581	697.891	85.3541
PF3D7_0525200	1682.09	1906.34	914.554	3061.18	1819.71	607.02	3481.93	2093.58	1504.22	4322.1	1537.47	485.276	2047.43	2157.55	1306.64	2699.76	2577.39	252.109
PF3D7_0525300	4289.13	3748.03	992.769	1929.59	4272.76	1510.51	1193.08	3882.39	244.182	1886.82	3653.15	1902.48	4200.11	2539.08	621.912	3046.19	8537.09	1335.18
PF3D7_0525400	321.306	396.037	102.048	337.117	340.516	100.448	359.58	356.447	204.6	439.212	285.968	107.086	335.08	316.789	136.451	383.304	667.675	122.11
PF3D7_0525500	334.482	313.573	99.1111	314.818	327.626	132.247	389.375	334.881	80.2647	180.799	379.924	142.135	297.366	242.075	87.3272	278.33	732.148	111.802
PF3D7_0525600	248.965	188.381	116.153	314.752	220.394	57.9453	380.334	166.634	28.3359	425.233	361.969	55.4113	400.097	322.003	92.0131	303.677	794.667	206.944
PF3D7_0525700	377.275	335.717	218.848	613.046	301.097	89.7692	861.736	254.791	211.575	701.649	823.081	88.2476	884.155	719.185	213.116	735.341	1562.92	431.205
PF3D7_0525800	164.375	228.897	73.5279	305.833	175.21	32.9136	376.349	155.536	106.038	190.575	278.918	61.1999	325.618	324.923	105.385	277.574	819.447	240.235
PF3D7_0525900	152.112	199.489	71.4325	188.288	185.089	90.6973	280.536	129.374	583.857	251.922	248.645	103.829	258.49	301.613	90.7472	361.752	787.417	171.775
PF3D7_0526000	18.8337	18.8387	2.16512	57.8769	14.2067	2.40712	12.4712	10.669	12.3596	68.8607	34.5755	7.72081	102.393	61.9294	29.8941	8.75448	155.366	49.3816
PF3D7_0526100	32.3379	17.3566	11.3643	79.4782	28.8951	7.10688	5.13772	18.3748	0	102.747	21.0789	8.5895	75.0253	75.2367	25.8571	22.4757	237.088	71.9224
PF3D7_0526200	315.725	401.3	148.189	411.343	336.182	149.044	605.211	340.172	251.815	398.945	339.46	105.795	304.546	318.361	139.291	459.843	777.618	110.162
PF3D7_0526300	220.576	235.61	106.777	356.2	272.467	130.103	301.233	263.247	233.963	445.384	199.673	70.2332	242.002	405.921	129.851	219.947	661.23	90.3074
PF3D7_0526400	376.977	428.01	262.249	690.128	388.496	325.189	746.121	489.807	148.787	857.51	785.11	123.476	416.536	562.801	248.121	553.242	1332.98	119.137
PF3D7_0526500	795.721	865.998	381.831	793.476	920.775	451.064	979.638	779.982	560.285	982.802	704.938	309.823	478.378	566.647	241.025	954.106	1903.95	183.588
PF3D7_0526600	380.479	379.794	149.923	347.765	388.665	127.886	458.897	370.262	101.836	267.338	408.23	132.905	323.365	266.128	93.9541	466.963	725.862	114.068
PF3D7_0526700	532.743	526.797	170.122	434.753	498.68	137.221	646.946	486.13	125.147	254.158	455.741	149.216	420.763	277.828	116.363	563.848	946.859	178.398
PF3D7_0526800	502.157	438.299	160.047	395.919	489.871	140.032	676.784	451.349	59.4669	258.283	454.368	110.856	380.847	259.862	108.586	519.438	920.021	166.642
PF3D7_0526900	0	1.50449	1.62535	3.78908	8.88748	1.80702	0	3.75432	0	1.38961	3.44546	0	0	6.67324	0.38826	2.85738	6.48427	0.354404
PF3D7_0527000	86.6372	83.3014	27.3368	142.12	87.7027	11.9014	178.881	95.2745	76.6452	110.137	101.539	12.3776	110.858	140.793	47.589	66.3457	120.921	28.4057
PF3D7_0527100	103.566	116.278	31.9759	212.981	89.9204	20.3142	209.576	96.7208	195.573	187.461	124.269	21.247	145.858	171.92	68.1992	140.534	225.289	54.7821
PF3D7_0527200	57.6318	59.2485	20.9517	116.507	48.5585	15.3865	127.068	58.1631	55.961	100.575	82.3081	7.59949	94.5523	104.173	35.677	67.9216	126.506	26.7821
PF3D7_0527300	547.18	369.815	212.725	406.498	565.086	351.79	460.968	490.542	60.8185	459.991	521.703	118.932	423.856	403.158	142.774	456.069	1401.74	115.457
PF3D7_0527400	281.119	235.247	48.3142	101.831	236.68	37.5265	171.549	131.472	34.0031	112.037	145.91	40.0193	154.213	78.8024	40.7893	160.565	378.836	88.7521
PF3D7_0527500	405.048	302.01	98.9517	276.4	393.86	72.35	423.92	284.846	30.5334	138.713	326.293	69.7981	276.954	166.533	71.9766	332.243	589.093	124.014
PF3D7_0527600	329.761	266.717	77.9112	172.101	282.431	49.8417	297.184	225.987	52.4959	82.5539	166.241	74.8538	142.85	106.977	50.891	262.036	422.731	91.0687
PF3D7_0527900	233.551	281.21	72.5837	117.427	217.476	57.7514	198.909	174.121	41.9337	113.495	127.17	86.2323	132.674	95.8652	40.8605	248.594	406.65	77.7986
PF3D7_0528000	62.0887	62.1052	56.844	228.102	21.401	31.0807	245.286	19.3723	31.9175	289.206	260.752	28.1736	221.957	302.253	85.4792	216.246	404.126	103.628
PF3D7_0528100	38.2491	33.7377	22.2947	141.031	27.5321	5.63965	102.932	18.5159	2.145	228.412	97.9732	11.069	100.2	210.327	43.8921	76.2965	220.438	67.8398
PF3D7_0528200	105.504	85.5496	31.0323	89.6431	143.864	52.1263	44.2801	88.3014	11.5532	108.433	130.613	50.2053	106.54	183.729	37.2257	121.563	235.812	26.4777
PF3D7_0528300	48.7996	41.0026	9.14057	93.9772	49.2119	15.6342	8.0058	34.1062	8.02755	200.781	81.9769	5.99577	111.648	162.624	62.4809	30.2842	165.567	39.5549
PF3D7_0528400	35.7544	17.4846	5.43781	43.368	24.4133	9.0684	22.4276	33.054	0	47.7146	32.1548	3.99361	39.2711	63.4532	18.459	21.1319	118.754	30.5162
PF3D7_0528500	183.738	291.958	69.5876	275.959	165.024	99.6501	151.982	223.634	246.117	144.533	230.89	146.004	266.323	247.665	73.7189	243.341	906.794	202.614
PF3D7_0528600	152.537	186.145	146.154	438.067	245.16	311.541	61.825	182.758	37.6386	349.501	449.589	135.45	375.543	437.643	93.7134	350.635	1381.02	148.8
PF3D7_0528700	441.688	424.449	209.671	401.365	370.976	149.718	895.106	430.495	223.812	284.193	485.417	120.253	339.82	222.794	106.279	581.371	938.673	163.173
PF3D7_0528800	551.186	563.959	242.061	431.553	566.849	158.87	1122.4	561.124	177.979	314.871	697.63	147.535	357.626	206.234	113.732	781.622	907.448	143.613
PF3D7_0528900	875.523	846.093	285.868	667.611	859.446	200.193	1559.66	784.855	392	465.763	942.41	166.798	587.341	270.451	167.681	979.181	1126.64	175.353
PF3D7_0529000	56.1421	60.2004	34.1362	62.6075	80.1478	37.5019	113.125	70.2545	44.3299	58.0935	62.7599	29.3475	45.6547	35.5366	20.6371	81.0582	184.893	24.129
PF3D7_0529100	1797.91	2327.54	1078.11	3726.44	1908.73	1066.29	2933.28	2439.08	2027.37	4487.99	1799.6	602.163	2151.98	1757.04	1160.04	2327.13	4431.27	410.801
PF3D7_0529200	655.593	728.827	239.969	1760.87	591.689	94.4736	48.6009	1010.08	109.008	944.734	1219.33	192.936	1907.21	1987.04	338.769	801.21	1893.55	536.709
PF3D7_0529300	632.898	628.446	217.159	1210.34	596.445	79.7832	106.995	821.593	85.4934	709.571	880.991	208.012	1241.83	1346.78	233.136	615.433	1473.74	411.463
PF3D7_0529400	1052.67	1226.02	475.721	1055.84	1146	712.717	659.87	1326.6	413.335	715.87	994.093	534.269	965.869	996.377	200.384	1146.4	3191.86	351.237
PF3D7_0529500	325.175	512.153	260.794	1068.1	430.993	194.255	826.983	440.959	421.134	823.268	486.99	159.53	547.856	661.578	295.412	655.292	916.76	111.332
PF3D7_0529700	315.843	370.002	85.2089	166.727	328.729	85.2201	164.809	294.412	94.9927	158.01	209.648	97.7105	263.685	188.247	61.6554	305.923	707.052	150.464
PF3D7_0529800	274.711	318.207	123.264	265.427	297.793	173.067	314.442	293.327	124.482	309.577	323.708	114.639	261.088	206.522	79.3173	328.43	821.152	100.65
PF3D7_0529900	43.1171	60.1531	29.0187	125.771	32.182	32.7166	80.481	67.973	97.9924	136.28	71.0449	10.4558	67.7215	71.3178	41.0057	52.8113	187.18	29.6767
PF3D7_0530000	148.49	128.726	61.8077	157.943	194.98	19.8219	193.451	93.3472	40.7111	152.432	103.305	35.9357	110.782	170.803	51.1076	103.434	204.084	48.2062
PF3D7_0530100	70.113	60.1129	28.8632	97.3256	49.0384	12.0335	114.955	66.6696	0	72.7087	91.7772	21.5761	88.0697	85.7039	30.657	100.577	110.949	24.9494
PF3D7_0530200	1.84788	1.84837	0.443747	10.3448	2.91171	0.740018	2.22907	1.53748	3.79971	3.98355	2.82199	0	4.02096	15.0307	2.06702	1.17016	8.31581	2.03192
PF3D7_0530300	63.4689	72.4275	21.091	231.39	63.3855	15.9753	38.8199	79.9555	41.3582	259.537	88.9064	14.2283	191.114	287.875	91.2061	61.9855	152.98	35.0179
PF3D7_0530400	159.425	236.483	50.1826	144.523	158.217	64.0986	192.88	197.461	97.2278	143.274	142.621	67.687	129.752	139.054	57.147	149.884	445.218	84.3075
PF3D7_0530500	203.953	278.628	65.3923	168.845	184.27	98.2813	153.872	204.326	98.7547	138.438	165.024	64.104	127.496	133.768	54.0527	209.847	450.105	51.7535
PF3D7_0530600	889.291	872.2	347.631	732.216	908.487	290.515	1186.45	760.334	191.47	582.195	916.045	220.711	798.358	449.96	172.542	1012.01	1746.11	291.521
PF3D7_0530700	569.791	612.017	207.392	381.022	556.673	184.04	717.27	519.504	123.298	372.08	583.142	172.186	494.645	300.67	108.888	613.486	1124.44	190.773
PF3D7_0530750	21.3217	28.4365	1.28004	47.7451	29.397	2.13467	23.148	0	0	16.4157	27.1345	2.97692	132.559	63.0658	11.9251	6.75094	209.875	67.8236
PF3D7_0530800	27.8993	36.7862	2.28399	68.1538	31.4721	8.37961	8.26065	21.1027	0	26.9476	32.9233	21.247	98.1588	67.5175	16.0405	10.8412	295.862	90.241
PF3D7_0530900	1462.7	1564.62	451.091	1098.48	1504.51	982.888	310.582	1810.72	169.219	1177.87	1218.01	1173.29	1388.18	1972.06	383.627	1277.34	4410.59	487.307
PF3D7_0531000	420.848	384.057	102.21	784.819	375.164	36.6622	198.779	266.028	25.2868	1573.36	207.625	56.4692	1019.82	1895.82	481.926	391.964	961.889	283.968
PF3D7_0531100	363.037	758.147	145.011	2574.75	394.905	105.296	355.544	746.369	337.032	4671.01	225.333	35.4307	2108.66	2351.2	1330.26	520.672	997.85	227.32
PF3D7_0531200	18.1334	13.6037	2.17726	2.53785	17.858	0.907732	5.4685	6.28644	18.6434	4.18832	2.3077	0	1.40922	7.82183	3.12059	1.43536	13.405	3.5606
PF3D7_0531300	8.73996	1.09279	1.96763	14.6784	9.0376	2.62506	4.74429	7.27188	6.73934	5.04673	5.00522	0	5.09412	5.65497	3.38415	5.18865	21.0037	4.37617
PF3D7_0531400	407.258	393.843	162.401	1235.18	428.138	73.4256	216.079	522.967	134.465	1332.47	463.721	45.9975	1025.4	1767.32	449.145	489.582	692.086	157.27
PF3D7_0532100	1.77681	1.77728	0	0.497345	0	0	0.857333	0	10.9607	0	0.452242	0	0	0	0	0	0.418664	0.418664
PF3D7_0532200	22.3183	22.3243	6.67087	31.5015	32.5483	5.13449	9.27959	18.9646	0	20.181	42.4231	3.58017	30.5558	25.633	19.4899	3.60843	23.932	18.7975
PF3D7_0532300	1.26815	2.74839	0.228399	2.12981	0.499558	1.14267	0.30595	3.16541	7.82292	0.390545	3.55055	2.1247	2.16817	2.50065	0.327356	0.401527	2.78614	1.64346
PF3D7_0532400	4.07534	5.09554	0	1.53998	3.1305	0.367211	4.12946	4.40803	30.1678	0.564776	1.71151	0.512098	8.74122	1.05474	0.157799	0.387105	11.0261	10.6589
PF3D7_0532500	114.137	260.514	31.5079	140.097	98.3533	9.55351	217.034	108.086	7	128.163	212.144	2.22049	127.191	215.227	8.21074	142.802	166.389	26.8354
PF3D7_0532600	1.99616	12.6457	0.719035	67.0495	3.9317	4.79641	1.92635	11.0724	0	318.438	0	3.34444	58.3288	17.2209	336.48	0.632033	11.8517	7.05527
PF3D7_0601000	86.582	102.257	66.5084	82.3411	88.7601	167.936	88.084	106.756	122.265	52.3645	99.0353	86.5131	52.2076	98.221	49.8162	62.4244	200.136	32.1993
PF3D7_0601100	0.933271	0.46676	0	1.56739	0	0	0.337737	0.388253	0	0	0.712624	0	0	0.345057	0.361367	0.443244	0.329857	0.329857
PF3D7_0601200	0	0	0	0	0	0	0	0	0	0	0	0	0	0.339184	0	0	0	0
PF3D7_0601300	0	0.380995	0.411603	8.31603	0.450131	1.37282	0	1.26765	21.1468	0.703808	1.74505	0.957242	10.301	5.91474	0	1.4472	12.1427	10.7699
PF3D7_0601500	5.98849	13.1321	0.497793	16.44	6.53268	2.07537	6.00133	14.5645	25.5749	1.27678	12.6628	0	7.73262	6.47203	0.713469	0.656342	9.07637	7.001
PF3D7_0601600	0	0	0	0.946169	1.77543	0.676846	0.543675	0	0	0.347	1.43394	1.8878	0.700516	1.11091	0.87257	0	0.676846	0
PF3D7_0601700	1.1151	1.1154	0.803336	0.624254	0	2.67937	0.53805	0.927792	0	2.06046	0.567642	0.934137	0.346635	0.549711	0.287848	0.353067	2.67937	0
PF3D7_0601900	0	0	0	0	0	0	0.604785	0.695245	0	0	0	0	0	0	0	0	0.590674	0.590674
PF3D7_0602000	0.224881	1.87451	0.810039	0.314732	0.265759	0.945607	0.108508	1.74633	9.71065	0.692551	0.114476	0.376773	1.39811	0.388009	0.4644	1.78006	2.37629	1.43068
PF3D7_0602100	0.718087	0.478852	0.258661	0.535999	0.754328	0.143786	0.230991	0.265541	0	0.663434	0.426467	0.200518	0.669664	0.412996	0.926823	0.151576	0.76419	0.620404
PF3D7_0602200	0	0	0	0	0	0	0	0	0	0	0	0	0	0.315052	0.329944	0	0	0
PF3D7_0602300	0.684399	1.02687	4.06768	0.287355	5.25725	3.70009	0.990696	2.27775	44.3299	1.89693	0.261296	12.9	3.19124	0.759125	0.795008	11.0515	8.0542	4.35411
PF3D7_0602400	0.689506	0.114948	0	0.675499	0.543229	0	0.0831741	0	0	0.212343	1.31623	0	1.17885	2.03944	0	0.327471	0.893567	0.893567
PF3D7_0602500	4.25498	3.40489	0.919608	20.4854	5.02844	1.02239	4.7221	2.12416	0	2.62076	28.158	0	4.76166	1.88782	3.51477	1.34723	4.03017	3.00777
PF3D7_0602600	1.74395	0.415337	0.628186	7.46171	1.47212	0.598628	1.32233	0.414576	1.53686	2.1483	9.70196	0.417411	3.48504	2.45634	2.44382	1.02547	3.47509	2.87646
PF3D7_0602700	2.07738	2.30881	1.24715	15.3123	1.90944	0.415963	1.83767	1.15229	0	7.25058	19.9161	1.16017	7.96443	3.75499	9.4737	0	3.67921	3.26325
PF3D7_0602800	12.9254	24.638	70.0289	33.1759	14.6985	219.777	31.2422	22.1173	90.2645	34.0224	24.2083	112.871	25.927	25.6076	280.029	19.4586	61.6681	141.891
PF3D7_0602900	1.60202	0.686762	3.70967	11.723	0.811383	3.29944	16.7298	1.71376	63.5301	4.86315	19.9217	2.30063	17.9279	10.1539	3.54462	3.69558	24.1687	20.8692
PF3D7_0603000	6.54392	6.72748	38.1076	7.32683	7.30382	43.5681	5.65724	8.92328	30.2759	3.86264	7.63397	30.1507	12.2053	11.8285	4.22306	33.324	68.4959	24.9278
PF3D7_0603100	92.8018	144.714	299.309	229.989	100.672	270.156	205.635	148.092	1519.25	304.922	157.167	242.195	253.64	258.832	730.275	112.786	322.343	696.874
PF3D7_0603200	20.7821	10.508	17.0283	19.3691	21.0513	13.5814	2.64465	4.56033	0	44.3086	22.3208	10.3309	27.0478	27.1886	90.7269	3.68775	68.2936	191.299
PF3D7_0603300	31.9596	31.5898	88.8954	34.1423	28.6062	76.6795	16.0141	36.1893	20.9984	17.297	23.5372	54.1799	32.9789	13.005	71.6135	27.4834	77.0262	154.399
PF3D7_0603400	174.773	146.204	486.509	122.411	174.003	659.305	148.826	152.727	341.509	96.3414	150.525	644.859	103.984	116.746	360.216	164.991	317.016	291.743
PF3D7_0603500	12.9254	24.638	210.087	33.1759	14.6985	659.331	31.2422	22.1173	270.794	34.0224	24.2083	338.612	25.927	25.6076	240.086	19.4586	61.6681	425.673
PF3D7_0603600	29.8944	36.4108	61.8067	21.9701	28.5532	123.736	19.4632	32.3689	93.4689	14.4192	19.3871	188.681	17.5673	24.1581	76.0056	20.0975	70.772	88.5801
PF3D7_0603700	132.799	111.464	389.591	82.7699	114.476	189.005	185.906	104.23	202.18	64.8225	105.295	170.227	83.5436	51.3435	204.741	114.15	160.135	291.402
PF3D7_0603800	68.6759	69.6385	216.901	49.9899	67.3541	123.762	87.0702	58.3183	137.576	44.6978	47.2585	149.907	43.687	34.6405	151.737	77.2263	105.773	193.558
PF3D7_0603900	35.5487	31.2568	89.2215	37.7956	28.12	49.5969	18.8818	37.926	175.08	24.6324	29.9899	51.8744	33.1515	38.7941	96.5744	28.0481	45.9168	88.1533
PF3D7_0604000	55.3705	46.3778	147.878	61.2148	60.0512	161.122	39.4548	50.0835	139.867	60.2684	40.3969	114.368	44.1386	48.8713	201.239	45.9759	78.677	74.9086
PF3D7_0604100	114.761	127.534	381.043	126.495	115.42	298.152	126.758	113.286	380.834	122.172	107.666	304.557	123.98	111.873	405.87	133.778	243.35	431.898
PF3D7_0604200	387.596	403.757	1345.76	423.696	435.014	855.547	561.061	301.499	1209.64	373.988	346.745	847.282	433.109	264.563	1174.88	522.839	777.22	1476.11
PF3D7_0604300	141.774	132.896	510.632	152.382	148.783	321.499	186.475	110.312	440.722	145.266	138.456	358.049	142.993	92.272	499.237	189.963	302.975	587.425
PF3D7_0604400	199.326	153.601	659.857	165.863	147.314	403.702	281.124	132.275	300.899	110.716	176.572	354.137	171.846	116.668	554.018	221.367	360.604	678.11
PF3D7_0604500	99.8443	77.369	266.069	95.2394	87.1993	183.647	123.362	60.1446	224.81	85.9409	91.6125	156.886	102.307	63.3784	324.728	97.9732	169.163	323.843
PF3D7_0604600	60.2834	74.0211	211.751	104.89	57.8559	123.153	70.6847	77.1734	705.707	94.8216	72.8905	120.031	63.3777	102.602	308.32	77.046	99.9445	176.681
PF3D7_0604700	148.74	190.788	735.209	179.27	134.418	384.094	344.999	172.967	971.516	156.173	236.502	277.056	170.369	167.956	543.948	262.622	310.855	548.469
PF3D7_0604800	42.1406	54.6246	198.225	58.7886	43.8531	105.182	82.7473	62.8743	241.884	46.3591	55.9236	116.666	67.88	71.654	160.902	66.8563	104.779	209.156
PF3D7_0604900	263.868	217.889	367.652	189.52	311.833	248.889	4.87608	239.164	249.356	89.215	147.469	524.868	291.101	213.385	310.426	145.052	313.935	692.916
PF3D7_0605000	1.10557	0.552931	10.7523	5.10608	2.61307	8.9656	1.20027	1.37979	0	3.06427	1.68837	0	5.15508	6.1314	11.5582	1.57522	8.45908	16.4116
PF3D7_0605100	287.875	304.354	1084.87	278.495	305.325	1120.05	441.995	285.312	1029.09	245.152	303.212	747.124	209.691	150.771	613.812	359.581	572.207	596.573
PF3D7_0605200	458.376	445.149	1529.26	409.481	458.594	1662.27	735.22	509.505	2507.81	316.313	458.182	1114.56	319.762	436.497	1076.84	527.061	799.007	734.756
PF3D7_0605300	11.8755	21.9298	32.5759	8.18231	8.63642	18.1085	7.93396	9.37402	185.96	8.43973	6.27774	39.0279	6.24726	11.2582	26.1746	10.4125	14.8612	26.4752
PF3D7_0605400	31.4675	32.1456	162.788	37.6685	30.0665	97.7306	67.3565	40.6653	148.684	60.0007	62.3701	30.2869	53.6961	52.4787	146.212	54.6924	87.9498	166.119
PF3D7_0605500	10.992	14.8964	56.9007	15.9298	10.2664	12.4604	20.9158	13.571	147.645	15.397	16.3804	25.3968	19.0136	20.1892	76.1991	21.8924	32.602	85.3455
PF3D7_0605600	55.635	55.1782	221.631	51.8158	53.0025	152.302	94.1838	51.8799	301.026	39.8029	64.7125	139.523	53.0925	43.1444	146.368	75.1265	116.258	196.471
PF3D7_0605700	197.053	217.156	825.195	258.846	208.736	977.408	272.102	223.115	1070.92	253.69	262.231	527.541	201.753	199.41	847.939	220.227	515.359	568.669
PF3D7_0605800	9.58908	6.65149	27.9623	21.7694	10.5919	14.0676	5.82427	6.89588	48.1545	13.8009	13.577	14.1686	14.2001	32.3536	35.1516	10.2069	17.9734	39.8526
PF3D7_0605900	130.891	83.6167	401.75	116.995	119.588	241.827	114.372	83.2804	264.622	102.299	125.982	326.185	121.039	120.376	311.757	126.071	160.953	241.031
PF3D7_0606000	474.937	436.454	1610.96	473.852	445.256	1028.6	639.903	388.923	871.808	413.238	446.661	1080.03	527.468	422.363	1382.29	564.97	786.155	1329.87
PF3D7_0606100	20.7081	23.4877	25.1749	11.1788	19.4468	27.9887	17.7981	18.4604	61.5904	7.85778	5.50603	34.8499	6.72459	15.5862	42.955	12.8206	28.1501	56.4615
PF3D7_0606200	1.38196	2.76466	0	1.74071	0.816584	3.73567	1.00022	1.14983	0	0	0.527616	0	0	2.55475	3.21061	0.656342	3.19899	5.8613
PF3D7_0606300	0.876365	0	0	2.20773	2.07134	0	0	0.729159	0	0	2.00752	0	0	1.29607	0	0.832433	4.33641	13.0092
PF3D7_0606400	110.359	68.4581	124.804	55.3158	117.277	124.878	20.4331	74.027	0	45.0521	105.171	129	95.7372	55.0366	166.952	48.7568	197.648	468.067
PF3D7_0606500	324.028	197.456	324.189	125.96	306.573	471.302	51.2282	210.709	72.1029	73.7918	272.336	534.864	327.006	106.117	350.749	115.342	516.396	1077.89
PF3D7_0606600	349.356	209.259	308.501	129.085	318.6	415.295	46.9719	202.287	61.9517	82.8876	305.239	575.451	323.425	105.353	367.916	111.929	467.23	986.395
PF3D7_0606700	275.431	184.857	305.106	134.369	255.364	374.386	52.5444	184.293	90.9745	90.2421	283.21	641.35	262.705	113.109	432	114.841	448.166	970.113
PF3D7_0606800	422.189	284.649	393.715	143.62	384.709	491.464	54.8722	258.895	59.8454	118.511	390.415	912.932	386.347	158.088	520.889	156.656	507.723	1031.71
PF3D7_0606900	333.178	280.826	397.103	173.216	315.573	540.381	68.7971	275.582	136.012	120.412	343.823	1045.43	363.257	169.923	581.675	180.112	611.332	1293.62
PF3D7_0607000	271.907	226.227	461.647	172.796	266.758	526.752	69.003	218.806	208.051	138.488	421.051	953.135	386.473	157.216	546.69	172.01	527.04	1054.37
PF3D7_0607100	181.858	151.133	626.5	183.521	186.906	606.173	182.425	166.479	366.917	225.917	172.273	328.172	172.57	170.37	707.868	213.221	339.309	411.753
PF3D7_0607200	281.013	296.635	1098.74	267.551	293.583	1126.23	336.382	315.154	1099.48	257.541	333.061	878.849	242.193	270.266	1089.07	364.315	587.519	636.333
PF3D7_0607300	5.20738	4.16702	11.8172	7.65239	4.30778	12.6688	4.14585	5.19922	57.8216	4.5705	2.18693	0	4.61342	5.58342	14.5175	6.67756	10.1125	17.6688
PF3D7_0607400	653.388	651.351	2182.69	784.527	648.991	1269.4	871.726	714.38	2180.49	625.651	777.124	1044.72	737.599	746.038	2323.37	758.391	1074.89	1955.28
PF3D7_0607500	6.81449	4.1311	24.7695	14.5659	3.90459	11.1641	3.587	2.92083	34.3939	21.7493	9.14535	6.22758	11.5545	32.3719	66.6847	8.63052	13.7934	30.216
PF3D7_0607600	261.229	262.799	1139.57	420.242	276.203	1037.08	385.561	313.591	1999.47	634.272	269.268	481.774	244.196	275.095	1413.08	250.272	469.799	372.322
PF3D7_0607700	344.522	321.467	873.056	294.895	352.177	682.467	262.703	347.572	758.665	353.029	283.489	732.403	308.875	351.231	1157.44	294.932	438.726	633.71
PF3D7_0607800	12.2964	9.58414	9.8364	7.10725	9.05864	10.3602	3.35185	9.8323	44.3299	1.32785	0.365814	14.448	1.04247	5.90431	34.5033	3.7922	9.09763	16.9326
PF3D7_0607900	30.4415	36.0653	105.563	31.2199	29.6352	117.362	17.7887	33.5287	270.135	35.6169	39.344	71.4874	37.4638	34.042	113.62	37.8035	90.2714	153.452
PF3D7_0608000	1413.46	1498.6	6742.59	1858.73	1545.95	2915.5	2445.82	1646.5	5327.28	2343.79	1208.45	2696.47	1332.38	1192.4	6083.36	2349.04	1962.83	2973
PF3D7_0608100	957.507	1160.37	4771.08	1361.79	1003.11	2112.57	1716.73	1223.68	4681.78	1520.86	849.646	2102.08	938.376	771.416	3757.17	1686.37	1360.01	1967.47
PF3D7_0608200	356.334	390.767	1934.22	890.755	382.162	1484.75	526.244	423.869	3201.92	1234.39	666.853	859.287	726.718	830.082	3222.06	644.335	957.922	1389.02
PF3D7_0608300	10.9901	10.24	30.7478	19.5319	13.6105	39.4749	13.239	9.26928	58.508	18.7772	12.5876	26.6738	13.1271	18.7025	59.2842	11.5831	35.0809	65.7677
PF3D7_0608310	3.79887	1.89994	6.92744	4.58565	3.08647	6.41811	1.20291	3.16076	0	5.04525	1.99425	10.7405	3.09986	2.28239	8.82564	3.15738	10.0276	23.6647
PF3D7_0608400	348.564	286.181	816.474	193.723	338.112	860.53	224.573	267.383	335.582	216.862	327.694	987.391	306.269	237.635	610.856	255.495	625.813	1016.91
PF3D7_0608500	337.538	312.957	795.149	248.154	306.593	807.474	268.432	293.761	177.507	159.933	375.967	1181.17	352.686	295.528	591.051	304.565	562.968	881.43
PF3D7_0608600	53.1373	28.8537	63.984	24.8603	55.1712	73.8715	37.0857	26.8428	42.1446	26.2999	39.1253	20.0313	48.4922	37.0475	73.1883	20.55	89.8205	195.59
PF3D7_0608700	87.3835	84.2356	119.481	63.8942	88.047	231.392	78.0173	83.2568	352.032	58.7648	66.2701	179.272	36.2182	60.3672	195.646	35.0081	122.793	136.986
PF3D7_0608800	6.2338	10.9121	7.57846	5.45282	4.2974	11.234	13.7235	4.10613	43.2617	3.83957	1.785	3.91662	3.87563	7.68271	12.0688	2.46721	9.8037	18.1771
PF3D7_0608900	52.4895	77.1855	118.238	52.438	39.0091	70.7976	60.0012	62.6725	264.377	34.0962	28.9235	93.8357	33.0034	40.8144	159.66	38.8586	81.1294	172.591
PF3D7_0609000	37.2965	45.2716	90.6112	48.1178	36.4682	80.2523	27.0583	47.1452	231.386	47.2875	29.4538	84.372	38.1059	49.0078	190.437	31.4681	68.4472	125.089
PF3D7_0609100	391.237	428.583	1076.58	213.559	393.871	920.41	391.39	350.252	883.511	195.849	282.461	1027.76	266.291	125.668	703.848	391.589	676.539	1109.21
PF3D7_0609200	20.1244	14.3454	44.9937	15.9279	21.049	72.5329	10.8822	14.4345	25.6847	11.5403	17.3094	57.5516	15.3159	13.5128	39.2301	9.22822	60.1504	107.918
PF3D7_0609300	41.0224	41.4698	124.501	62.1158	41.1301	144.511	5.68547	48.2928	54.515	47.8793	57.0659	216.336	74.7826	70.6724	142.957	49.7438	155.756	322.757
PF3D7_0609400	27.8405	17.1372	71.163	24.7273	24.2542	43.4179	18.9877	15.5912	49.5409	36.7687	20.8496	18.8374	25.6303	53.5787	111.117	20.5118	49.1649	104.077
PF3D7_0609500	19.1766	13.7301	42.8634	12.1198	21.2312	32.7396	6.79364	12.0086	5.6035	12.4952	12.1767	19.7848	12.1419	15.0013	45.0207	13.0383	24.7542	41.523
PF3D7_0609600	388.928	430.258	953.351	323.069	362.719	833.38	363.171	303.922	946.68	271.851	258.309	1051.73	263.216	245.08	954.133	357.956	668.53	1172.21
PF3D7_0609700	809.807	708.153	2043.79	708.62	763.385	1402.68	971.607	620.356	1113.84	627.274	690.012	1627.11	786.857	572.248	2094.53	719.201	1181.37	2141.45
PF3D7_0609800	3.02576	4.53986	8.58301	8.25768	4.9167	26.5822	3.28494	3.77628	20.9984	3.14491	1.7328	8.55472	2.1163	8.67001	17.5739	3.95187	23.5654	44.114
PF3D7_0609900	67.5708	70.1001	306.679	65.7122	70.8268	308.131	67.2696	67.5538	216.487	61.4411	87.6104	219.485	76.8625	57.5494	196.321	92.6476	215.307	337.789
PF3D7_0610000	198.421	168.6	675.531	128.857	201.223	848.163	100.627	159.951	190.59	148.432	165.141	597.877	140.221	124.131	445.825	199.235	411.091	385.11
PF3D7_0610100	547.442	575.937	2263.19	677.757	562.794	2198.79	802.439	661.262	2232.43	488.993	608.895	1806.2	481.16	467.143	1610.05	738.814	1086	1059.22
PF3D7_0610200	32.7529	21.9907	136.362	25.5256	28.8974	117.038	33.2852	26.038	168.14	26.2185	28.264	59.1976	28.6614	26.2929	94.5943	34.8401	61.2929	66.8408
PF3D7_0610400	5.50766	2.36106	2.55074	1.32141	8.3685	29.7763	0.569469	3.27323	131.048	2.18078	1.80237	17.7963	1.4675	0.581811	0	17.1894	10.4816	1.66855
PF3D7_0610500	0.869297	0	2.81815	2.9199	3.08195	0	0	0.723279	0	2.40941	0.663775	0	0	7.71369	6.05873	4.1286	1.84347	5.53042
PF3D7_0610600	292.341	336.89	2138.69	729.418	285.01	3146.86	119.151	340.251	2209.58	744.204	245.163	1333.73	475.436	788.087	819.005	152.986	252.18	2205.32
PF3D7_0610700	598.985	787.833	1068.21	1894.68	626.803	231.781	282.813	753.163	2652.24	2037.05	558.386	323.233	1000.67	1730.03	1983.85	373.488	718.873	1924.84
PF3D7_0610800	97.5421	122.241	189.005	260.656	103.727	106.508	49.1521	125.268	453.509	357.958	101.02	79.7	181.481	276.551	968.22	71.2009	168.196	398.081
PF3D7_0610900	67.8228	73.4803	222.601	83.2387	62.7489	177.422	104.51	67.5625	327.024	87.0722	100.235	183.349	86.4773	103.353	259.225	83.9257	143.606	253.395
PF3D7_0611000	110.787	100.334	492.629	136.09	134.464	653.586	197.752	128.613	374.034	171.86	232.349	347.09	93.1942	132.017	417.379	114.477	297.763	239.703
PF3D7_0611100	1.28325	0	58.927	0	0	29.7095	0	2.13539	234.688	1.18558	0.979859	31.8705	0	0.948907	77.5834	0	0	56
PF3D7_0611200	25.8857	27.052	76.4033	23.6836	29.678	77.2841	41.1059	33.4315	42.8999	24.9865	31.8612	37.8677	34.5889	37.4257	72.7047	16.1474	54.4376	86.0288
PF3D7_0611300	190.268	160.006	665.325	181.356	185.867	746.602	232.941	171.394	319.459	206.62	234.329	459.855	155.258	133.887	483.031	197.127	442.207	580.018
PF3D7_0611400	21.4029	26.5986	113.54	44.5504	17.0156	65.9204	52.7626	20.398	172.839	37.0312	34.1712	56.7227	44.2741	32.7082	98.5437	33.8833	70.2957	144.967
PF3D7_0611500	2.98595	3.88277	12.5841	1.00296	6.70459	43.5862	1.72892	4.22347	265.243	2.20696	3.87601	42.7736	2.7846	2.87038	7.63075	9.92694	18.328	11.3979
PF3D7_0611600	8.94134	10.6	15.5669	6.81309	7.82717	14.3229	4.91353	6.47507	0	4.89531	3.4137	12.4839	5.40452	6.97905	23.8502	5.03296	17.4153	37.9229
PF3D7_0611700	920.385	1105.17	1364.2	910.39	820.667	918.974	586.63	1046.92	2647.01	739.256	647.385	1687.91	1156.03	1212.48	2745.07	541.482	1393.6	3261.81
PF3D7_0611800	192.959	213.685	548.968	252.076	191.022	375.774	287.936	210.98	880.458	223.454	189.772	369.454	225.398	229.189	758.374	199.358	317.052	575.382
PF3D7_0611900	147.987	128.533	718.645	128.36	148.978	622.273	198.79	115.528	743.841	145.726	226.929	298.449	111.315	120.688	307.021	178.169	327.101	359.029
PF3D7_0612000	57.0668	67.2299	176.781	87.3221	73.435	89.1286	89.9493	69.639	704.063	94.9023	85.2131	95.6116	87.515	115.342	232.75	60.229	115.767	258.173
PF3D7_0612100	11.6488	12.1443	31.9133	20.2526	12.0213	20.4012	22.4433	13.2414	54.6533	14.855	13.9059	18.5548	13.9234	26.4481	44.9778	10.7532	25.5887	56.3648
PF3D7_0612200	61.2078	65.0976	153.271	80.0819	58.6049	154.987	62.9577	61.6024	279.171	97.7733	47.2224	130.293	76.8618	80.6911	328.174	54.2416	133.252	244.77
PF3D7_0612300	66.125	38.0547	61.6678	86.7136	72.7927	230.167	39.9921	41.4518	251.451	76.9931	204.041	109.27	120.798	168.124	187.294	20.6499	242.563	497.521
PF3D7_0612400	7.27715	2.72966	16.2192	7.25662	8.59998	34.4249	1.64593	2.27055	0	4.20206	7.29313	10.2873	4.66567	9.417	24.3031	3.02416	20.4771	27.0065
PF3D7_0612500	398.48	377.376	908	356.874	379.029	831.155	312.069	362.422	1226.34	334.684	261.092	846.006	238.127	343.66	897.023	339.06	491.902	644.551
PF3D7_0612600	262.006	287.078	669.238	263.305	266.906	762.54	346.797	279.644	929.276	238.353	204.833	667.995	178.571	289.458	934.307	250.144	411.78	472.799
PF3D7_0612700	361.787	549.023	2184.07	1125.48	392.777	1528.92	1300.06	569.046	7308.7	1371.64	552.032	1060.25	659.183	757.227	3097.96	668.178	941.641	1296
PF3D7_0612800	16.5166	19.7093	61.9994	28.2257	15.0673	46.9971	55.7866	14.4656	64.3499	25.1649	23.8959	41.5088	21.3478	33.6403	86.1686	22.2944	49.8724	102.62
PF3D7_0612900	25.7322	21.6585	96.6458	40.5811	25.5887	78.0412	83.809	24.8041	148.089	37.5451	43.6101	68.6121	44.0433	42.9287	100.608	38.75	72.0424	138.086
PF3D7_0613000	63.6154	61.8648	189.047	52.6778	45.9429	253.168	78.6568	60.2811	490.536	89.7932	62.7431	253.136	60.9736	47.6942	135.477	50.3554	191.814	322.275
PF3D7_0613100	196.483	144.672	340.604	442.272	135.45	627.025	90.8556	128.286	75.7536	496.684	402.164	1409.36	809.282	492.374	1810.05	133.495	1126.26	2751.77
PF3D7_0613200	83.0535	63.6324	206.233	133.549	87.7092	315.266	28.1374	47.0487	98.1072	186.117	159.219	546.24	220.823	227.364	669.175	67.1405	408.627	910.615
PF3D7_0613300	33.0272	57.813	138.258	122.322	36.0766	131.46	88.4342	54.3918	609.809	110.017	44.2486	110.797	74.5983	106.483	343.172	48.3525	116.376	217.667
PF3D7_0613400	21.6593	26.7035	29.3931	20.3028	22.6202	43.5711	14.9472	22.2121	111.861	11.1688	3.84617	15.1906	7.04608	18.9959	44.4684	14.3536	59.0312	133.523
PF3D7_0613500	345.19	378.403	917.181	336.186	364.51	1115.54	129.495	379.524	140.4	218.526	443.704	2225.98	447.052	339.227	758.443	347.853	897.293	1576.34
PF3D7_0613600	33.119	36.7739	84.0708	27.8984	40.247	197.07	20.277	35.1814	127.208	21.8422	21.1536	144.48	26.2237	20.4854	74.0394	20.8736	118.255	157.694
PF3D7_0613700	30.1636	28.1806	68.9967	46.6727	28.7707	72.8455	26.0427	27.3901	127.511	36.4971	56.5868	103.896	60.2573	37.9293	114.898	22.6885	99.7211	226.318
PF3D7_0613800	59.1573	60.0287	170.044	53.3601	55.5634	264.481	31.9724	64.6707	121.018	44.917	60.6566	287.704	77.6574	60.1484	129.423	50.8976	169.24	243.238
PF3D7_0613900	55.9482	55.9631	152.013	49.3346	47.6076	103.621	71.0269	46.1757	188.927	27.1858	36.6451	146.014	42.0017	26.4214	125.563	51.5749	99.6648	195.374
PF3D7_0614000	77.9948	89.0178	171.808	51.7239	95.4813	352.47	33.5807	61.8987	66.6182	42.6809	49.4765	247.278	44.5737	36.6746	115.689	48.0603	222.243	314.259
PF3D7_0614100	79.9233	73.3786	170.245	45.6452	72.5399	333.097	57.0126	68.7022	121.481	38.0906	57.5102	202.306	37.1595	39.8541	122.806	53.2731	172.576	184.631
PF3D7_0614200	55.4938	69.3561	161.875	51.7665	53.5557	122.182	97.0292	60.6443	479.551	39.2452	46.0781	141.843	41.2689	32.6357	155.589	62.1529	82.7151	125.963
PF3D7_0614300	326.282	284.831	7240.67	254.38	333.235	949.892	358.934	308.757	2577.85	202.909	359.881	4194.54	239.775	215.324	6069.17	405.241	500.253	6550.87
PF3D7_0614400	2.10533	1.68471	4.09513	4.24298	2.48803	0	1.52378	2.10203	0	3.89019	1.9291	9.52381	2.35603	8.09536	23.4776	0.799916	5.65524	16.9657
PF3D7_0614500	7.65742	9.42702	55.3775	29.6776	9.04936	25.476	14.0687	9.31172	32.7024	36.4615	23.8379	13.3229	25.2683	39.6363	145.056	15.1066	45.1331	109.923
PF3D7_0614600	83.2546	74.1602	210.239	57.8425	64.6257	176.251	136.752	60.2285	194.619	56.0289	76.8209	128.182	57.3723	43.5479	178.353	72.4217	130.239	214.466
PF3D7_0614700	52.5601	57.5642	140.936	37.4036	53.6921	130.038	91.8154	37.5053	237.403	51.3582	54.1465	114.181	45.5266	38.339	173.023	49.0792	120.551	231.613
PF3D7_0614800	76.0456	106.345	115.686	104.776	74.1638	164.983	71.9612	85.796	341.583	92.0856	40.0266	189.259	50.9505	87.5334	432.816	49.3245	125.103	210.324
PF3D7_0614900	143.265	159.521	404.879	207.108	137.142	456.862	148.994	143.891	550.992	244.025	119.448	330.414	147.9	135.438	634.401	131.603	263.422	333.405
PF3D7_0615000	159.856	192.172	508.725	134.236	184.581	400.403	223.437	173.882	203.556	119.913	185.893	431.228	112.833	100.855	396.936	169.952	290.008	469.622
PF3D7_0615100	182.725	165.094	460.016	148.841	170.634	456.252	235.493	142.297	345.528	138.228	174.501	422.303	144.402	105.48	456.322	170.018	290.4	414.948
PF3D7_0615200	411.495	401.621	1349.73	357.278	425.298	1019.07	547.566	328.376	965.759	447.36	453.348	872.899	355.557	279.822	1122.95	408.203	721.883	1146.58
PF3D7_0615300	141.671	130.125	443.304	119.793	138.306	409.6	176.72	123.101	259.9	105.052	163.299	376.163	108.221	85.356	334.857	142.058	255.313	356.34
PF3D7_0615400	74.7743	71.6979	167.731	49.692	68.1277	252.116	54.9632	65.1242	196.409	43.8642	44.0805	236.111	34.866	34.5726	131.783	51.0164	134.309	150.812
PF3D7_0615500	5.95456	2.29083	2.96984	2.94885	5.59349	7.429	3.42569	2.5407	16.9534	2.39803	1.51559	6.90679	2.56294	5.75795	7.09426	1.74033	10.2471	23.3124
PF3D7_0615600	170.448	184.776	1001.79	319.797	183.248	837.162	360.626	204.552	1280.2	510.821	184.176	479.778	209.634	205.495	1207.78	234.495	425.06	438.019
PF3D7_0615700	479.918	825.488	1571.42	497.554	508.737	3147.67	71.5573	922.001	991.07	263.879	740.773	4534.55	763.855	524.449	751.282	639.77	2157.23	3324.03
PF3D7_0615800	357.098	469.197	877.458	275.061	379.154	1533.07	34.996	524.659	302.759	144.093	442.701	2441.52	440.831	313.322	501.488	300.693	1084.36	1720.02
PF3D7_0615900	521.546	461.896	1913.95	576.212	576.168	3217.94	405.759	564.425	1106.16	699.823	674.089	2614.4	797.517	700.126	1891.3	545.944	1705.29	1897.92
PF3D7_0616000	748.922	895.049	3248.91	211.751	871.502	9926.88	559.437	977.547	1970.81	868.503	1120.08	6927.52	858.693	543.872	1640.85	739.958	3961.07	1956.33
PF3D7_0616100	3.64165	0	0	1.2232	4.30362	11.8128	0.527144	1.21198	0	0.672898	1.11227	0	2.03765	2.15427	0	0.69182	9.60088	16.9898
PF3D7_0616200	0.546248	0.728524	4.13202	1.0703	1.07591	1.9688	0.527144	0.757488	10.109	1.00935	1.94648	5.49121	3.56589	2.01963	5.49925	1.38364	7.34924	20.0789
PF3D7_0616300	0.945551	0	0	0.397004	0.558716	0	0.684362	0	0	0	0	3.56447	2.20447	0	2.19673	2.24538	6.01554	18.0466
PF3D7_0616400	0.320621	0.769696	37.0031	0.215388	0.378903	2.42674	0.417701	1.06706	17.8005	0.296219	0.783421	3.38423	14.95	0.474171	0.744876	10.0501	26.6007	77.3754
PF3D7_0616500	0.62853	0.314349	7.38635	5.01405	0.557087	2.97329	0.739231	0.392215	4.36191	12.0494	0.539922	3.55408	9.59814	2.44005	29.3869	3.43288	7.8777	20.6598
PF3D7_0616600	3.61605	6.71732	13.3975	28.1961	3.4594	16.7568	2.86645	4.44135	9.55996	48.999	0.920378	9.08769	32.4375	8.40373	144.416	5.56108	22.7482	51.4877
PF3D7_0616700	1.25098	0.83421	16.2221	36.767	2.21757	3.38161	0.452712	2.0817	0	5.39359	2.86566	6.28781	27.0268	17.4217	16.4691	3.16872	19.1079	53.9421
PF3D7_0616800	169.123	135.087	453.215	81.153	199.622	740.177	75.1776	171.126	137.576	92.5299	125.197	358.086	155.793	77.4177	253.306	106.312	430.065	550.019
PF3D7_0616900	228.387	243.944	757.849	246.354	260.749	576.593	210.033	193.416	1294.69	456.06	156.709	687.29	171.393	196.195	808.301	197.421	445.284	759.26
PF3D7_0617000	196.765	186.263	566.702	224.376	213.997	550.388	190.503	214.251	680.781	228.949	257.812	623.499	235.088	295.005	836.746	198.819	371.133	563.01
PF3D7_0617100	22.308	22.6626	123.169	30.8796	21.42	69.7244	36.5174	35.6716	391.873	36.3898	29.6096	54.5303	47.946	27.9655	151.026	31.5362	64.6354	124.182
PF3D7_0617200	92.3594	99.6204	229.84	100.237	90.9094	200.773	90.5838	84.0686	455.2	103.376	98.1437	179.994	88.83	81.313	298.048	87.5005	196.135	387.633
PF3D7_0617300	258.703	264.163	1292.97	215.947	306.639	1036.49	361.666	286.997	1325.15	224.075	339.227	684.989	279.313	218.628	647.534	370.064	604.021	775.576
PF3D7_0617800	32.4189	22.6993	70.9412	13.6116	22.0294	65.7253	19.9443	12.8124	44.9965	16.4733	17.9469	48.8841	12.0931	14.3834	54.6045	23.8652	48.2622	79.0614
PF3D7_0617900	129.824	103.886	341.799	81.9276	106.001	165.896	101.366	75.939	436.828	85.7773	84.1105	225.42	126.205	83.199	307.094	126.305	222.709	502.232
PF3D7_0618000	151.262	150.49	537.786	131.454	140.35	619.37	173.677	132.389	278.176	128.615	158.516	461.482	115.3	97.5323	333.798	161.302	326.208	359.255
PF3D7_0618100	15.3576	24.2019	57.3024	19.2227	17.2932	32.898	24.6426	17.8409	80.4373	18.3383	20.4664	27.3084	17.1593	19.2842	66.646	22.2944	31.5514	61.7564
PF3D7_0618200	52.2795	36.1202	193.945	45.2584	31.2099	52.4488	60.8535	39.4621	149.613	58.2595	44.8579	81.2699	52.7751	54.9986	145.248	59.8977	67.0109	148.584
PF3D7_0618300	93.324	112.887	354.142	99.0218	77.8002	219.025	113.099	108.948	843.458	104.268	88.937	223.629	128.86	104.851	282.361	143.62	206.992	401.951
PF3D7_0618400	207.308	207.183	585.724	167.282	209.476	576.927	194.587	198.838	569.48	175.237	190.449	579.336	158.59	136.528	514.651	207.343	386.045	581.208
PF3D7_0618500	10.9853	3.77719	12.2419	6.34194	9.33091	9.27968	5.46618	4.85564	19.059	5.07459	3.66979	5.17643	2.24098	5.07695	13.5582	6.84769	15.9545	38.5838
PF3D7_0618600	11.3672	7.44949	12.7073	9.21626	14.36	10.5957	5.95768	7.50106	0	8.32925	5.38744	5.91054	6.21421	8.11574	27.3194	4.84022	18.7713	45.7181
PF3D7_0618700	334.725	343.137	772.471	301.405	329.419	597.078	509.987	241.996	902.93	295.622	274.649	613.089	246.196	220.106	1011.38	269.086	619.312	1260.86
PF3D7_0618800	338.928	321.363	907.687	296.429	323.31	616.844	490.688	233.22	857.434	281.586	338.538	567.147	289.815	221.645	874.055	308.266	583.034	1132.26
PF3D7_0618900	406.069	360.685	1272.38	360.827	412.525	902.885	624.673	306.531	721.424	336.692	426.537	760.374	358.306	262.491	1006.86	433.401	696.142	1185.54
PF3D7_0619000	37.6705	30.0004	113.761	41.6065	41.3282	104.748	26.0492	27.5997	103.239	55.9183	38.7952	77.3353	42.2906	53.8041	133.784	30.4832	89.5303	163.842
PF3D7_0619100	242.05	266.971	459.308	102.17	204.811	565.316	86.8935	189.04	573.369	103.167	100.79	807.832	113.165	115.505	266.923	149.599	398.55	630.335
PF3D7_0619200	118.947	123.848	401.392	79.7025	127.867	423.23	111.632	113.057	213.935	76.1672	108.867	438.078	79.5303	81.2078	195.772	128.781	245.373	312.888
PF3D7_0619300	198.817	240.223	876.186	298.263	214.048	721.893	270.377	241.923	1613.96	427.497	210.762	663.363	204.492	223.046	941.023	228.459	462.316	665.054
PF3D7_0619400	212.855	225.658	580.873	196.32	208.675	525.823	331.644	207.502	404.263	166.382	207.011	561.733	150.968	114.995	543.449	211.572	322.429	441.464
PF3D7_0619500	32.4189	22.6993	123.647	13.6116	22.0294	121.908	19.9443	12.8124	214.999	16.4733	17.9469	216.295	12.0931	14.3834	218.201	23.8652	48.2622	226.354
PF3D7_0619600	554.787	467.763	77.7448	206.154	523.281	149.924	136.62	381.991	96.082	204.203	273.826	177.079	276.326	233.64	67.5848	281.805	829.357	126.529
PF3D7_0619700	833.439	838.763	312.522	725.991	837.862	229.797	640.874	824.579	147.883	712.045	817.888	276.454	781.995	610.258	211.455	983.519	1505.68	272.097
PF3D7_0619800	1985.63	1619.88	282.58	2008.68	1941.31	195.866	184.301	1375.38	82.7573	967.716	1776.37	503.803	1984.11	2153.82	351.12	1023.93	2497.61	636.67
PF3D7_0619900	4834.09	3946.55	1056.82	1607.25	4321.36	910.673	2792.62	3319.55	153.45	1210.39	2690.84	1095.18	3197.44	1047.45	499.071	3355.22	6571.17	1279.72
PF3D7_0620000	3915.05	3249.99	834.723	1380.83	3788.38	690.257	2232.74	2506.08	252.312	1100.59	2240.86	880.691	2390.53	917.746	395.273	2698.34	5428.25	1119.16
PF3D7_0620100	4626.04	3614.9	970.994	1724.66	4267.96	779.984	2596.01	3056.19	228.417	1370.68	2974.4	1093.94	3167.66	1208.4	628.299	3306.16	6690.16	1450.07
PF3D7_0620200	2405.38	2015.66	374.258	833.928	2110.14	409.494	1438.99	1546.26	141.609	494.256	1220.9	523.405	1181.16	491.534	272.327	1409.75	3191.96	654.494
PF3D7_0620300	2728.21	1925.01	455.139	857.702	2537.18	415.279	1624.38	1684.25	99.7423	678.783	1626.39	426.502	1593.18	600.727	305.501	1357.91	3128.09	627.416
PF3D7_0620400	1056.82	547.922	179.376	283.941	1151.57	182.806	599.369	539.142	41.7173	302.743	624.353	122.059	626.077	285.04	113.787	468.927	1046.02	165.866
PF3D7_0620500	100.342	72.5436	27.0185	74.666	122.104	37.2993	87.365	76.4609	12.2571	52.7775	81.1702	37.4516	82.9207	47.7514	13.0792	73.6071	208.461	32.1876
PF3D7_0620600	1568.66	1606.36	462.776	1135.91	1583.06	771.092	1820.84	1628.04	324.585	1006.69	1725.12	725.46	1667.34	800.054	340.412	1335.92	4217.94	634.888
PF3D7_0620700	247.656	280.693	60.9694	293.993	245.299	93.649	124.441	310.567	38.4681	244.445	264.61	133.584	327.326	355.722	81.8661	205.625	749.463	156.172
PF3D7_0621000	35.5908	40.9594	12.9579	44.0265	42.5126	12.184	18.281	40.757	25.9684	41.7213	42.0794	21.159	49.9646	54.8996	12.8424	37.0783	112.028	25.1585
PF3D7_0621100	282.33	274.766	114.85	303.014	247.629	71.9674	276.889	251.586	78.0272	274.733	318.177	73.7727	345.639	287.479	112.246	371.548	652.165	145.421
PF3D7_0621200	72.8137	67.4777	21.2139	34.1686	78.457	50.1717	46.5004	56.1283	26.4218	44.5182	73.5867	19.7344	37.9462	43.5492	11.3328	48.8214	228.478	25.9877
PF3D7_0621300	800.708	901.139	213.309	561.227	816.786	298.477	151.22	975.595	55.2728	372.518	844.643	564.317	1291.75	739.358	149.394	773.723	2668.3	590.958
PF3D7_0621350	1021.32	788.882	138.272	451.282	940.282	171.894	102.713	613.611	57.4056	393.34	497.402	413.171	741.998	560.824	94.8862	422.08	2281.92	588.744
PF3D7_0621400	264.052	270.446	98.7922	206.215	265.502	182.57	243.555	290.908	119.991	259.68	279.971	87.5841	190.013	189.502	73.1826	209.706	831.301	94.53
PF3D7_0621500	208.692	183.359	70.432	133.407	158.864	122.539	261.267	183.805	110.18	128.539	179.451	42.5249	77.1463	74.3788	46.3485	171.443	499.188	43.8575
PF3D7_0621700	291.781	385.477	109.208	551.666	346.947	84.5735	459.998	373.555	255.37	618.966	349.39	56.1233	437.718	579.548	183.007	325.214	728.997	158.425
PF3D7_0621800	2088.85	1592.85	370.859	1002.54	2051.28	887.271	798.307	1762.7	161.744	1335.57	1554.96	673.588	1873.01	1355.9	445.806	1070.94	4286.66	541.616
PF3D7_0621900	472.79	523.289	99.3934	527.025	464.791	88.0021	371.411	489.64	164.312	593.304	472.557	111.219	732.001	451.167	188.975	320.609	1190.43	308.808
PF3D7_0622000	171.558	150.343	35.5467	108.365	172.242	75.6955	123.07	155.372	0	43.4825	117.086	43.2422	158.573	79.7082	23.9062	115.368	410.603	61.1722
PF3D7_0622100	1075.03	829.768	247.473	554.846	1041.33	265.38	774.762	639.443	56.5281	576.591	891.211	285.243	731.779	560.275	185.066	743.525	1660.73	288.196
PF3D7_0622200	355.679	275.001	97.2727	199.011	339.551	108.747	236.77	198.748	30.1196	276.906	261.837	123.651	213.307	200.242	69.8056	237.6	663.683	112.481
PF3D7_0622300	641.722	825.126	332.013	918.393	698.417	324.533	1070.75	813.624	465.862	844.06	739.886	199.2	591.587	616.282	282.218	951.301	1778.46	268.286
PF3D7_0622400	829.754	1110.81	362.093	1216.71	767.286	262.018	811.017	990.724	618.557	1171.91	1117.86	180.6	1084.72	1627.53	377.259	776.254	2196.58	470.176
PF3D7_0622500	8.17739	12.6412	0.535557	8.73956	10.5424	0.893125	4.3044	6.80381	9.1717	6.8682	6.24406	1.86827	6.23942	14.2925	2.30278	6.3552	14.7658	4.0288
PF3D7_0622600	13.3812	10.0386	1.205	16.8549	19.767	12.0572	7.26368	13.9169	0	6.18138	5.10878	2.80241	12.4788	17.3159	4.31771	3.1776	62.1836	8.67068
PF3D7_0622700	88.8868	51.6527	9.45286	91.7016	68.0288	13.73	66.1717	61.9823	31.3327	72.7364	85.3247	5.67329	67.8932	136.464	39.1156	41.0093	115.392	24.7341
PF3D7_0622800	570.379	582.594	137.48	548.352	492.746	91.627	753.395	489.807	224.558	497.463	589.856	96.349	424.242	680.712	227.022	470.722	802.471	175.863
PF3D7_0622900	587.444	552.166	235.836	778.9	601.088	233.398	773.194	606.263	303.738	966.412	559.613	110.946	487.365	647.559	287.341	518.018	1101.44	133.747
PF3D7_0623000	1.83738	2.45049	1.54429	1.5429	3.61895	0.367907	1.32984	1.52875	0	3.96092	0.93532	1.02613	2.8558	2.26444	0	3.49054	2.40253	0.432937
PF3D7_0623100	2.8763	1.64404	0.296019	3.10541	1.94237	0.987317	2.08178	2.39316	5.06949	1.89814	0.313754	1.03265	0.383192	3.03843	0.63641	0.780605	4.7047	0.580917
PF3D7_0623200	365.974	376.506	198.836	376.667	381.134	190.077	422.803	380.445	176.962	471.441	454.686	107.777	369.669	428.11	138.004	512.772	974.567	134.778
PF3D7_0623300	255.155	217.008	131.228	265.822	230.587	134.421	353.547	255.436	134.673	335.325	345.903	76.5834	211.228	338.003	106.37	352.53	645.357	80.698
PF3D7_0623400	160.178	120.166	71.5776	115.472	162.508	63.0874	174.445	155.275	55.9303	133.328	130.385	24.0518	82.4391	121.797	41.5429	171.526	277.387	29.375
PF3D7_0623500	287.044	306.504	84.6361	91.5339	360.692	108.404	242.818	174.335	104.599	117.492	181.263	95.3729	127.632	118.219	33.1402	209.38	539.249	71.3454
PF3D7_0623600	471.944	464.718	169.809	661.684	476.461	110.687	611.347	486.579	236.402	709.086	448.953	106.425	650.142	775.602	214.788	454.269	952.522	206.82
PF3D7_0623700	471.712	519.874	191.205	660.98	474.847	136.047	808.487	508.802	313.776	669.468	551.132	106.646	666.48	810.46	245.586	554.684	1034.45	208.771
PF3D7_0623800	289.629	340.949	138.182	441.594	314.946	112.272	574.473	374.11	217.318	540.886	373.621	88.5352	374.3	432.81	150.916	391.208	632.035	98.4065
PF3D7_0623900	168.962	212.658	69.729	319.471	166.617	57.8059	362.821	177.821	117.344	328.747	230.691	39.3695	305.746	260.637	93.8742	221.076	497.716	108.099
PF3D7_0624000	284.102	350.966	202.785	579.381	341.934	171.841	623.033	354.571	254.403	719.096	492.349	127.224	439.538	485.51	164.924	461.374	872.29	118.923
PF3D7_0624100	432.356	424.177	186.886	340.184	445.155	118.118	396.088	340.02	73.0713	460.735	504.703	72.4384	430.817	240.876	116.499	456.814	768.832	138.159
PF3D7_0624200	69.0252	107.822	34.4001	72.2547	73.7505	23.2878	55.4333	86.5397	29.1644	47.1737	70.7561	34.0605	69.6614	46.846	15.6212	73.6484	192.848	40.9948
PF3D7_0624300	485.068	471.285	83.2921	367.907	423.254	115.926	207.627	412.269	64.3499	244.153	500.487	158.753	745.823	415.254	117.135	326.985	1318.67	323.632
PF3D7_0624400	201.048	194.185	26.6303	120.143	171.596	35.4643	92.3889	155.771	26.248	89.9248	147.424	57.9226	234.611	153.779	41.326	90.4327	490.26	127.956
PF3D7_0624500	0	3.59405	0	0	4.24624	0	0	0	0	3.31963	0	0	0	10.6278	0.927509	0	2.5399	0.846632
PF3D7_0624600	504.533	473.95	100.384	538.295	503.516	89.6951	161.8	429.543	66.3788	549.352	442.765	154.356	835.825	863.727	191.254	337.869	1141.77	290.895
PF3D7_0624700	10.4316	1.30429	2.81815	18.6143	16.9507	0.783285	1.88752	2.16984	0	25.2988	14.9349	1.09234	52.2887	53.9958	11.4443	21.0559	50.2802	15.9768
PF3D7_0624800	19.144	28.4649	3.5411	25.1999	25.6813	4.97292	15.7283	15.0673	6.38351	28.2036	17.7786	4.76783	78.1675	54.3291	13.6233	11.7952	123.911	36.3307
PF3D7_0624900	453.165	411.221	113.35	420.112	442.142	88.4164	575.684	366.187	348.874	391.21	354.885	98.3985	313.743	437.501	134.011	371.219	703.979	146.243
PF3D7_0625000	249.148	196.284	92.128	195.023	297.044	70.1966	189.901	246.434	113.344	216.606	281.718	55.4113	220.696	152.714	74.1796	254.81	411.126	66.8455
PF3D7_0625100	56.5912	71.1622	18.3462	117.446	66.8783	17.9686	71.971	67.2649	14.9613	109.797	95.0659	19.6402	73.1312	86.0848	33.1816	41.4677	142.485	29.5263
PF3D7_0625200	22.6197	26.8157	6.03542	36.5819	22.7713	11.5748	21.2223	23.0025	20.672	42.5704	25.588	9.82537	20.3131	37.1696	13.8405	17.507	65.5189	10.2649
PF3D7_0625300	292.495	277.351	111.808	346.72	280.075	132.013	425.019	295.873	120.105	363.482	310.492	102.923	289.05	317.729	120.043	325.237	646.143	83.3684
PF3D7_0625400	306.936	328.164	78.6899	270.235	279.45	62.0862	402.365	247.561	120.753	272.724	188.332	92.4863	197.154	203.227	97.6243	342.868	540.491	118.078
PF3D7_0625500	464.976	332.078	141.641	345.464	425.126	81.61	580.975	327.966	135.744	342.079	336.781	122.626	389.902	274.498	131.388	504.373	660.757	138.642
PF3D7_0625600	444.134	386.418	138.969	302.057	382.162	90.3653	844.735	356.759	101.005	362.585	405.941	78.8695	421.342	314.418	171.971	448.601	779.638	169.514
PF3D7_0625700	646.757	362.673	138.839	367.553	497.968	74.5624	739.982	407.666	80.5998	494.926	349.186	98.509	481.297	326.079	166.952	300.962	653.161	143.158
PF3D7_0625800	451.624	396.408	131.701	308.292	419.605	91.2363	763.672	401.288	152.018	344.302	382.867	90.5807	440.398	332.469	141.896	420.863	755.776	160.689
PF3D7_0625900	475.673	331.378	88.6986	303.107	456.958	86.1374	569.741	293.744	225.716	287.803	271.843	82.8439	398.407	343.696	151.89	375.741	651.98	131.189
PF3D7_0626000	215.955	251.091	54.7181	116.556	209.185	84.7092	131.187	229.284	45.5444	72.3042	133.892	73.1367	87.7864	86.5325	32.0658	153.759	402.868	49.5802
PF3D7_0626100	323.379	508.783	280.592	776.465	400.075	166.432	941.084	496.079	555.855	1020.01	630.815	124.162	657.333	602.17	292.165	699.927	1003.5	168.07
PF3D7_0626200	826.583	1212.8	599.099	2126.39	881.069	374.137	2167.91	1344.66	1214.05	2357.33	1462.69	255.383	1504.98	1500.38	696.894	1592.29	2491.77	456.454
PF3D7_0626300	132.353	139.213	47.429	233.167	152.381	85.6524	236.027	139.071	42.0854	339.737	210.98	49.1506	166.692	318.833	97.3885	117.942	444.556	62.5329
PF3D7_0626400	1005.54	866.384	447.96	814.183	1042.05	560.994	1208.19	942.637	340.5	1115.48	1105.63	338.858	569.607	676.97	287.776	1066.88	2252.29	189.77
PF3D7_0626500	79.1391	108.845	31.4555	84.7879	80.6248	20.2861	124.186	98.4849	77.8579	76.2674	69.2847	17.1455	55.67	95.3471	32.4041	101.741	159.239	32.7936
PF3D7_0626600	42.0835	48.7413	6.38267	5.5798	31.4105	2.66102	17.634	22.1145	54.6533	12.2781	3.38253	7.42191	8.26225	31.1189	4.57402	18.935	31.4684	7.82845
PF3D7_0626700	53.7519	71.9774	31.5412	78.6259	57.3755	44.2672	87.2204	59.8712	64.1773	93.715	92.6794	18.8831	44.4677	75.6479	30.4362	77.4096	186.732	17.9767
PF3D7_0626800	394.118	404.331	136.959	273.672	396.343	119.512	550.388	353.141	144.159	293.515	388.713	129.101	252.684	198.492	85.2692	428.955	736.693	126.052
PF3D7_0626900	272.228	228.94	107.115	188.556	258.19	77.5977	293.035	207.746	53.4811	305.174	300.546	81.3425	257.913	248.1	86.609	285.757	487.123	84.7767
PF3D7_0627000	233.066	157.361	59.8159	188.373	282.318	64.7516	253.029	159.981	89.8579	258.393	220.23	73.2161	239.084	267.13	81.9717	179.873	464.033	89.9261
PF3D7_0627100	1237.82	1050.65	232.763	494.593	1160.54	309.583	511.28	871.106	40.7587	408.123	869.064	315.338	956.475	379.277	172.702	718.877	2139.09	403.448
PF3D7_0627200	3109.05	2821.07	527.505	1241.37	3095.51	636.878	1268.9	2588.74	185.236	825.876	2005.38	628.874	2584.9	932.585	452.558	1678.45	4870.88	986.75
PF3D7_0627300	171.031	192.641	25.1087	70.6031	171.548	22.8789	55.6523	135.128	4.43299	45.8109	77.3696	33.712	74.3878	53.1388	24.1152	75.0855	248.969	60.1109
PF3D7_0627400	1.6669	1.66734	0.600431	4.19923	7.87962	0	0	0	0	6.16014	3.81842	0	1.5545	4.9304	2.15144	4.75002	7.06982	2.35661
PF3D7_0627500	2842.33	1991.86	537.051	1070.48	2653.01	811.78	1529.96	1986.79	230.982	872.713	1771.36	439.143	1625.31	850.78	336.1	1739.54	4894.49	819.718
PF3D7_0627600	749.092	563.402	161.603	336.173	806.893	255.728	472.844	592.612	55.5527	326.752	669.509	181.743	641.318	299.662	109.47	523.352	1587.22	273.344
PF3D7_0627700	223.097	164.55	80.7674	217.619	219.044	120.817	234.052	206.013	48.6548	181.654	272.735	79.7596	175.217	217.045	80.2037	209.773	530.31	55.9529
PF3D7_0627800	102.392	88.807	40.5008	109.654	94.2001	23.5519	117.495	87.6196	27.9838	139.504	112.823	19.5439	114.525	157.659	42.9089	119.112	218.85	49.3982
PF3D7_0627900	25.4716	4.43102	2.79242	14.8795	27.4842	1.33051	14.4279	4.60719	6.83166	12.2781	5.91942	0.927738	8.26225	31.1189	6.28927	7.36361	30.6083	8.87224
PF3D7_0628000	3124.13	3424.26	1176.22	5093.91	3099.02	831.723	6445.84	3030.79	1456.01	4761.38	3844.36	658.566	4275.74	3739.41	1386.95	3347.07	6109.27	1204.7
PF3D7_0628100	575.059	513.903	161.875	601.75	568.562	154.603	789.197	490.051	185.756	596.081	563.116	141.19	539.799	612.245	205.071	513.927	941.055	159.082
PF3D7_0628200	470.777	457.412	110.893	520.359	465.147	95.6806	244.588	427.77	109.614	488.747	322.367	90.8379	647.467	785.683	179.635	384.748	834.267	182.408
PF3D7_0628300	23.9234	28.0556	17.2348	21.4747	43.8706	8.91986	34.6301	15.7867	20.3556	11.4324	15.7477	5.52856	17.6943	18.9104	5.96256	75.2248	75.1602	16.1335
PF3D7_0628400	835.078	751.58	290.867	795.483	774.439	185.685	1296.23	610.924	111.477	779.429	838.09	230.265	676.763	615.394	256.811	924.214	1510.41	317.786
PF3D7_0628500	512.101	469.381	151.759	454.012	405.067	116.43	717.661	387.038	182.494	251.643	380.902	152.114	343.431	384.711	106.122	508.717	802.146	150.952
PF3D7_0628600	45.2395	38.5476	19.3134	111.856	50.4928	16.6073	18.7969	30.67	0	191.18	64.6097	12.6326	196.1	214.964	51.4695	62.866	333.487	94.5552
PF3D7_0628700	11.8309	6.76233	1.2176	56.2971	9.32101	0.676846	6.11634	5.62494	3.47534	47.3654	19.3582	0.943901	100.349	74.5702	21.2325	12.3081	109.954	35.9745
PF3D7_0628800	8.057	6.22752	3.16603	87.339	9.95438	1.53996	9.54232	9.14132	9.03667	84.9269	27.9643	1.53397	144.809	98.3037	32.6151	17.0456	175.222	56.8672
PF3D7_0628900	223.877	177.76	67.2425	153.371	216.373	80.7712	139.328	176.949	20.7364	127.54	173.001	70.5878	145.875	123.291	51.7747	192.219	390.747	49.4778
PF3D7_0629000	334.453	301.31	229.776	530.081	416.19	192.259	467.302	322.503	116.138	773.519	525.983	88.1352	557.702	733.752	249.284	666.933	993.25	138.824
PF3D7_0629100	240.834	254.983	137.822	254.018	272.563	173.838	273.763	268.656	68.8911	303.253	404.125	86.6391	181.577	223.326	78.4623	332.073	718.526	65.6712
PF3D7_0629200	814.812	711.453	130.242	1111.86	784.384	124.914	1551.75	715.374	214.668	982.558	1326	170.645	1628.17	1161.1	339.819	514.365	2129.07	584.776
PF3D7_0629300	60.2592	75.6249	44.8947	104.031	63.6936	29.2281	120.277	75.3616	48.4858	169.439	106.029	12.2281	119.023	108.768	45.7958	91.0127	191.397	34.5708
PF3D7_0629400	240.981	231.52	111.413	176.282	224.11	98.9928	299.383	254.246	48.5302	206.574	306.047	71.4537	204.266	160.743	61.2441	324.08	532.008	78.3433
PF3D7_0629500	79.3796	79.9336	28.0175	63.5258	80.5876	21.4416	102.952	74.4679	32.864	73.3381	85.0201	17.4054	91.9124	88.2436	28.8796	85.0152	195.379	43.6845
PF3D7_0629600	133.083	97.0394	25.0888	69.9765	76.4323	17.1841	138.631	97.2754	92.0698	122.954	121.563	21.8804	102.071	111.285	47.8381	105.146	192.223	46.8904
PF3D7_0629700	939.78	867.426	243.16	823.979	907.761	192.299	1043.98	780.169	195.231	764.876	785.559	212.3	935.704	883.316	267.867	782.928	1688.17	370.425
PF3D7_0629800	3252.1	2535.05	551.287	899.962	3242.96	791.115	851.7	2553.21	82.9715	574.002	1921.64	1180.69	2065.1	956.921	255.746	1842.19	4511.98	712.879
PF3D7_0629900	49.1457	51.1251	23.0135	57.7767	51.1097	15.3514	105.999	63.7892	60.6336	77.1889	81.0572	4.11702	122.829	105.389	29.4322	93.3641	141.937	31.961
PF3D7_0630000	84.0094	126.623	31.0899	101.469	76.1603	8.98687	188.241	96.7083	42.5946	110.576	127.416	10.6046	202.837	165.94	52.5809	143.199	241.722	71.5871
PF3D7_0630100	14.3088	12.4043	4.63873	32.0414	22.5464	5.73023	6.55898	9.92108	8.82675	60.3702	13.4752	3.59601	46.7036	49.3767	20.5612	14.4976	99.4564	27.4219
PF3D7_0630200	1020.07	763.472	250.097	423.299	1020.03	318.521	578.246	862.574	0	525.038	1053.06	302.77	873.672	573.195	193.959	876.332	1585.87	210.102
PF3D7_0630300	377.312	285.757	95.7746	223.366	368.626	112.291	234.857	280.163	37.0432	211.952	378.793	112.999	272.12	229.339	76.7874	291.007	590.225	84.4507
PF3D7_0630400	33.167	28.1995	24.1928	129.509	28.4171	7.47133	189.642	30.3554	71.6098	146.319	276.682	5.55692	188.676	316.38	46.6608	93.7256	193.564	57.05
PF3D7_0630500	132.851	88.1587	49.2546	105.029	119.473	31.5323	137.898	81.9581	7.99537	82.6248	139.544	33.6589	136.584	88.6534	31.6171	159.432	262.261	55.8879
PF3D7_0630600	257.735	245.018	75.6646	279.384	264.165	57.2802	337.575	220.767	121.481	274.827	279.373	70.0403	267.742	222.774	83.7434	248.753	470.767	99.6421
PF3D7_0630700	214.767	222.198	70.6337	219.964	221.863	53.4348	295.944	187.688	151.584	159.827	229.287	48.9925	210.367	148.999	58.1032	240.879	359.018	66.238
PF3D7_0630800	485.068	528.931	267.437	480.755	451.38	159.566	980.391	506.546	188.289	397.085	607.232	122.319	481.592	253.765	107.326	732.658	1052.51	191.27
PF3D7_0630900	278.793	222.986	110.872	257.116	259.641	127.137	268.265	233.751	62.9602	225.812	299.837	84.5999	177.336	253.027	94.2916	315.842	578.484	65.6913
PF3D7_0631000	62.1882	70.1217	15.0696	38.9286	50.7767	21.0556	31.9162	55.5053	34.8749	40.7409	29.3546	17.0496	41.1235	46.8216	16.6368	37.5905	128.707	21.8467
PF3D7_0631100	628.061	690.566	182.583	391.335	554.83	375.615	185.938	709.81	123.877	335.873	322.535	377.635	379.71	442.406	135.671	443.322	1760.24	211.132
PF3D7_0631300	74.2742	29.7176	25.1078	33.584	45.9134	21.9652	164.581	41.8326	28.1957	34.8385	76.7821	8.61518	41.5594	31.2636	19.1729	79.2341	94.1665	9.42364
PF3D7_0631400	15.3326	18.1252	7.53127	23.4095	19.767	8.37305	15.1327	25.5143	0	30.9069	19.1579	2.33534	18.1983	26.7984	8.99524	21.184	56.6489	10.5099
PF3D7_0631500	64.3957	124.625	55.4684	246.864	89.3365	24.387	190.484	151.419	86.357	316.874	135.755	21.1091	321.155	302.27	99.0146	155.579	303.731	76.8566
PF3D7_0631600	185.682	321.378	80.4113	508.062	172.589	46.3705	397.133	273.399	283.139	695.837	298.699	34.0809	636.22	783.711	231.847	287.351	710.588	190.492
PF3D7_0700600	2.2302	0	0.401668	0.936381	1.3178	0	0	1.85558	0	0	0	0	0	0.824567	0.287848	1.0592	1.57649	0.525496
PF3D7_0700800	6.96937	12.5482	0	0	14.8252	0	0	17.3961	0	0	0	0	3.89964	0	0.719619	0	7.88244	2.62748
PF3D7_0700900	0.921306	2.76466	0.331862	0	0	0	0.666814	1.5331	0	0	2.11046	0	0.85918	2.0438	0.237823	0.875122	1.30251	0.43417
PF3D7_0701000	12.5341	11.9105	0.677231	17.3666	7.40623	0.376463	0.907178	13.0358	3.86598	26.6342	10.5278	0	8.76663	2.3171	6.14744	1.19057	5.55944	1.47668
PF3D7_0701400	236.516	138.179	34.6812	351.522	196.646	22.6316	34.0852	174.149	58.1023	405.124	182.996	27.1776	411.856	569.565	198.019	101.395	361.586	97.897
PF3D7_0701500	2.79981	4.20084	1.51277	2.35109	3.30876	0	2.02642	3.49428	0	3.88009	3.20681	0	0	5.17585	0.722734	0	3.95828	1.31943
PF3D7_0701600	6.85124	20.5592	0.493575	10.3557	3.23866	2.46934	9.91745	14.8211	16.9055	1.26596	0	5.7394	1.27785	5.0662	0.353711	7.80935	25.8115	6.1345
PF3D7_0701700	227.393	261.744	54.3316	166.96	222.815	31.575	341.567	283.321	98.6849	115.073	184.975	30.6318	201.403	63.3722	39.8206	132.419	282.929	62.7345
PF3D7_0701900	534.764	499.643	194.615	1304.73	491.924	45.4168	13.2192	668.29	104.808	491.317	1292.14	81.4834	1221.6	1663.09	192.755	747.209	778.186	213.979
PF3D7_0702000	5264.76	4661.31	1544.59	9827.7	5159.18	273.22	55.183	5440.26	462.22	3988.41	10576.6	623.289	9604.95	13639.8	1522.25	6075.93	6843.86	2008.07
PF3D7_0702100	145.328	185.8	75.9224	583.914	151.272	28.0397	118.419	193.787	68.276	234.301	485.397	46.7624	796.114	525.931	85.5876	255.973	1237.62	384.5
PF3D7_0702200	9.89158	7.61094	2.19263	5.75048	5.39522	0.45707	1.10142	5.06465	0	4.92086	6.39098	1.27482	13.482	5.06381	1.3749	9.39572	12.6663	3.76502
PF3D7_0702300	3.26096	2.71819	0.391542	2.28194	3.85373	1.30591	3.93364	2.26101	3.35268	3.5149	1.66	0.455293	4.05475	1.60756	0.420886	1.0325	9.29635	1.79287
PF3D7_0702400	1069.24	1119.08	286.512	1219.79	930.748	142.558	111.363	1377.85	241.312	1103.51	655.146	96.1257	1332.75	2150.19	420.072	852.143	1707.04	426.457
PF3D7_0702500	1327.89	1669.54	404.483	6315.15	1438.37	295.206	1341.65	1912.02	667.566	4226.25	2226.21	289.031	4343.11	7495.7	1521.95	1514.07	2811.54	641.974
PF3D7_0702600	0	3.67574	1.32368	6.1716	4.34274	2.20744	0	3.0575	0	10.1852	0	0	0	2.71732	1.89718	0	11.8176	1.73175
PF3D7_0702900	1865.42	2899.2	230.81	1863.14	1878.96	269.798	1740.22	2683.12	1754.73	1546.39	500.708	178.091	2231.08	2464.31	510.903	1021.05	3675.24	955.283
PF3D7_0703000	229.031	460.99	72.7707	372.13	218.23	38.0293	350.697	542.934	248.815	220.186	90.655	23.2116	651.716	432.732	90.6736	288.012	819.57	235.161
PF3D7_0703100	1.78662	3.5742	1.28711	3.00056	2.11139	2.14646	1.2931	1.48652	0	0	1.36422	0	1.66614	3.96339	0.461192	3.39412	8.96525	0.841955
PF3D7_0703200	208.171	362.087	96.528	1148.94	221.708	24.4552	98.4203	397.74	336.574	1463.2	169.049	7.55917	993.759	987.378	388.398	333.479	743.414	223.349
PF3D7_0703300	2.19985	2.20044	0.792406	0	7.79921	1.32146	1.59219	0	0	0	1.67976	1.84285	6.15453	9.76018	0.567863	4.17915	7.07446	1.03669
PF3D7_0703400	167.401	204.48	29.9367	130.979	143.369	21.5313	115.743	151.08	17.0084	51.3107	155.794	41.5753	137.011	80.3878	29.791	113.738	333.278	89.5615
PF3D7_0703500	417.58	487.307	143.579	466.004	389.14	143.073	258.068	493.9	58.1107	352.674	520.474	182.209	585.705	447.267	118.862	419.351	1218.25	263.012
PF3D7_0703600	3452.65	5437.41	1911.57	6464.55	3188.07	496.347	2911.85	5972.51	2571.3	3342.1	4943.18	676.734	6572.67	6180.87	1378.14	6070.95	7306.37	1939.11
PF3D7_0703700	833.023	1271.86	585.68	1955.16	822.412	109.56	957.74	1757.5	638.351	831.766	1371.91	182.045	1921.62	1961.78	442.422	1771.74	1905.04	525.454
PF3D7_0703800	5.49652	5.49798	1.8699	10.5133	6.13479	1.46746	3.31518	7.36802	0	6.20667	3.49751	1.02323	4.27156	9.48369	1.97063	4.06077	11.3097	2.30246
PF3D7_0703900	67.0645	67.5276	28.9673	83.6019	60.7566	22.282	71.1445	68.5148	47.5944	61.0008	90.4653	18.0227	92.983	86.4556	28.4764	89.4233	185.573	39.5755
PF3D7_0704000	31.3585	18.3056	4.91733	45.8537	31.5643	3.98136	11.5988	18.272	0.610231	55.7503	35.5015	2.98329	105.075	92.1679	28.9829	15.2221	117.813	35.2897
PF3D7_0704100	118.996	147.558	59.1253	210.604	117.762	60.7864	183.954	145.338	95.8198	221.725	191.852	54.256	152.057	206.48	66.5462	163.075	392.329	69.9898
PF3D7_0704200	185.794	264.949	97.1673	478.738	175.717	67.68	439.876	300.157	273.999	543.235	258.092	46.2844	397.297	433.989	164.435	298.678	535.205	110.722
PF3D7_0704300	351.533	283.929	109.737	249.696	317.558	82.2971	428.714	276.396	100.155	195.339	331.384	71.6728	286.488	251.175	80.8544	359.903	523.753	92.2874
PF3D7_0704400	250.77	207.005	75.2362	161.426	237.764	54.3759	363.232	214.769	55.248	123.23	278.92	43.6762	207.014	178.575	53.1735	232.123	350.794	62.5553
PF3D7_0704500	304.831	302.694	117.21	396.491	323.312	175.483	478.902	331.628	186.55	501.235	439.969	118.054	342.183	333.939	148.633	349.49	864.775	112.775
PF3D7_0704600	267.406	212.32	77.1173	264.298	239.955	66.3978	264.766	163.965	32.2741	305.902	263.538	64.977	313.886	264.67	98.3102	231.046	610.41	137.072
PF3D7_0704700	52.9297	37.9551	16.0187	35.7196	52.2687	10.4532	49.6792	32.1745	8.9455	38.1832	40.6004	8.09864	37.1894	37.7095	14.2246	41.5526	105.165	24.6017
PF3D7_0704800	48.3324	43.112	11.7561	36.1928	36.2141	8.08147	48.325	28.813	12.2949	28.0813	38.6176	10.0179	29.5067	30.0287	14.7916	42.3598	93.4556	23.0704
PF3D7_0704900	151.719	130.08	50.903	71.3457	144.463	30.7266	215.227	99.5449	48.133	100.123	133.723	29.7772	99.446	75.0069	41.626	158.937	268.679	58.833
PF3D7_0705000	89.7682	99.3841	31.5676	68.4468	94.1238	17.9214	123.195	70.9218	24.648	65.4629	79.5284	36.1497	68.0649	60.6675	29.2234	112.594	175.968	40.7346
PF3D7_0705100	682.688	708.682	449.58	1159.99	701.015	402.245	1389.65	784.078	469.494	1288.02	1154.06	265.153	872.731	912.054	386.012	1267.46	1777.52	190.261
PF3D7_0705200	241.11	198.341	43.9188	191.839	239.069	53.6006	132.064	208.333	62.4609	148.701	128.697	54.2506	157.966	222.59	79.6097	134.248	280.987	40.0618
PF3D7_0705300	116.275	112.39	51.3318	153.528	95.309	43.9778	250.77	127.364	26.5657	115.745	162.324	33.4525	149.326	124.484	49.1153	176.268	297.703	55.2566
PF3D7_0705400	470.118	453.323	190.172	527.574	445.855	150.536	966.674	423.229	179.585	422.344	611.303	128.529	508.123	388.068	184.317	619.941	897.386	148.593
PF3D7_0705500	82.137	80.4353	26.1933	67.3329	71.9523	27.3268	101.686	67.9579	36.8497	51.6872	61.6653	23	59.2431	54.2808	21.0543	73.1092	155.227	24.4155
PF3D7_0705600	672.445	682.902	351.816	639.21	694.839	348.047	935.381	710.764	279.947	759.969	756.029	249.142	454.887	434.139	224.42	936.415	1438.98	131.613
PF3D7_0705700	105.833	123.505	12.7073	64.1847	62.5355	14.1276	76.5988	107.624	108.81	97.7782	71.8325	39.4036	32.8988	47.8249	45.5323	67.0184	162.912	40.1765
PF3D7_0705800	153.355	168.402	82.2591	382.13	133.954	62.0814	347.458	201.101	133.675	679.155	254.561	27.9278	390.178	520.157	210.411	228.001	439.579	84.445
PF3D7_0705900	406.644	317.654	130.434	200.004	398.18	129.115	287.309	320.616	83.6163	207.527	269.103	94.0849	213.087	166.098	86.9748	286.935	669.32	93.9914
PF3D7_0706000	301.557	280.599	91.4823	153.658	287.709	82.9136	313.591	222.029	42.1675	197.72	227.05	65.8528	173.588	116.063	66.4413	272.455	478.447	76.5686
PF3D7_0706100	323.59	302.535	146.556	286.992	315.471	149.056	367.446	303.176	155.155	312.045	360.219	93.1328	283.044	282.261	106.773	372.215	740.301	97.7113
PF3D7_0706200	584.569	543.255	219.527	539.62	460.554	186.783	801.178	462.231	153.45	589.873	667.962	118.084	603.144	576.351	179.794	909.69	1310.6	250.082
PF3D7_0706300	2.71747	0	0	4.56387	0	0	0	0	16.7634	2.51064	2.07499	0	2.53422	2.00945	0	5.16249	5.76279	1.92093
PF3D7_0706400	3.47719	3.47812	1.25251	0	12.3278	0	0	2.89311	0	3.21254	2.6551	0	0	5.14246	1.79518	3.30288	2.45796	0.819321
PF3D7_0706500	708.136	600.693	213.383	741.156	650.592	165.691	1367.15	511.008	172.957	701.148	810.207	150.764	685.295	821.176	299.427	665.44	1210.7	237.875
PF3D7_0706600	149.288	169.843	41.0613	142.985	147.115	36.96	139.119	121.037	55.9028	107.961	135.481	31.1654	119.65	101.222	45.924	110.997	296.315	61.8116
PF3D7_0706700	246.049	286.825	68.2376	188.594	209.008	52.8977	290.289	215.186	43.3662	163.741	217.26	57.0315	195.987	164.432	75.644	246.718	506.81	116.039
PF3D7_0707200	227.883	284.588	66.773	181.926	191.798	49.4301	224.052	212.469	82.4162	154.854	160.211	64.9905	157.582	131.126	63.6062	223.238	447.819	99.843
PF3D7_0707300	356.932	135.975	51.4336	99.0683	161.312	42.7489	139.212	143.803	31.1547	135.631	162.754	37.6926	503.235	237.232	42.9033	148.844	287.32	44.5714
PF3D7_0707400	142.696	86.7119	21.4021	78.9296	165.757	18.7233	66.2677	99.2765	108.154	158.832	43.1374	6.93568	119.448	183.305	48.4009	63.3765	186.646	43.4919
PF3D7_0707500	114.252	114.081	29.5208	784.31	108.78	18.4312	48.7973	115.887	75.9585	702.903	53.4849	16.4028	445.016	929.63	241.882	116.386	206.974	50.5601
PF3D7_0707600	2.63982	1.32026	1.42633	8.86695	6.23937	6.34301	1.91063	1.0982	0	7.31673	6.04713	1.10571	8.61635	8.78416	2.38502	6.26873	34.8904	5.28713
PF3D7_0707700	18980.2	4952.17	945.068	4131.12	18479.2	1012.67	1457.11	8795.9	138.934	9039.71	2285.72	188.672	5284.72	6482.96	3508.59	2464.69	17722	4894.66
PF3D7_0707800	617.533	715.502	298.981	1365.32	563.236	272.514	25.6983	1120.78	207.235	748.683	1048.39	291.949	912.103	1632.67	211.721	514.714	1993.9	392.118
PF3D7_0707900	75.8696	141.827	5.82418	125.331	58.7941	12.7013	14.4032	111.763	23.0175	21.8329	10.4468	41.6769	39.4364	91.0512	26.648	25.9911	405.607	122.501
PF3D7_0708000	37.2127	59.184	11.7958	138.744	40.459	9.83568	57.3683	52.945	71.1625	158.494	63.0808	9.97559	145.06	123.002	49.0865	41.0028	233.634	68.0423
PF3D7_0708100	221.745	332.707	98.1791	1039.65	278.432	111.003	461.417	365.152	170.987	1310.3	363.332	46.4399	1232.14	748.118	326.748	333.497	1061.23	242.742
PF3D7_0708200	414.128	319.062	94.4067	342.068	354.95	120.011	313.703	299.487	75.1984	288.443	262.179	83.1137	286.73	243.882	107.776	268.249	697.293	112.42
PF3D7_0708300	1171.19	978.832	219.8	891.394	1086.67	238.173	1011.51	969.785	164.792	740.422	769.76	181.385	958.475	646.676	289.988	681.111	1790.88	358.788
PF3D7_0708400	641.989	569.749	167.231	386.577	598.856	138.53	708.744	498.806	80.2217	364.447	556.407	157.238	522.294	297.463	120.178	622.983	1073.78	219.398
PF3D7_0708500	136.364	220.013	38.9129	289.991	116.783	37.8722	124.845	150.886	34.959	327.236	170.115	52.5183	295.957	305.126	130.471	121.118	478.911	121.765
PF3D7_0708600	129.096	152.143	30.8475	769.572	96.6733	17.6595	35.154	130.808	31.5391	867.958	349.403	49.2545	759.294	842.134	327.634	112.912	490.282	145.768
PF3D7_0708700	87.5523	103.113	18.8205	519.385	91.7855	19.5103	23.5074	113.969	0	688.859	259.864	44.9528	614.996	690.224	278.86	100.601	388.939	110.136
PF3D7_0708800	361.858	258.328	101.157	442.745	355.926	132.022	320.282	252.436	68.473	525.064	585.103	77.7984	366.096	488.646	142.119	220.36	686.643	96.859
PF3D7_0708900	207.45	185.128	32.6008	221.168	189.879	36.041	328.997	159.913	56.4579	160.658	175.487	28.9641	163.114	194.759	84.7883	109.151	244.702	45.5264
PF3D7_0709000	644.474	622.574	154.581	769.287	581.785	122.952	896.556	517.861	211.219	692.436	538.005	135.769	558.441	569.96	265.355	475.568	935.76	188.968
PF3D7_0709100	114.956	103.851	35.7192	136.971	107.703	38.7265	157.034	77.7666	31.9431	108.121	96.0811	25.8103	89.0954	93.046	46.9176	102.061	204.395	29.405
PF3D7_0709200	450.124	473.941	95.5763	182.028	398.96	102.464	423.522	311.439	94.9927	154.308	289.435	84.346	209.885	112.117	83.4758	316.169	667.443	120.017
PF3D7_0709300	264.744	264.341	84.7387	176.955	255.614	92.4311	319.271	211.897	74.5327	196.442	222.141	78.4914	200.164	158.365	73.3853	254.06	544.317	89.008
PF3D7_0709400	116.79	117.073	51.0638	152.297	124.605	57.2763	128.71	134.32	98.0306	179.679	112.483	29.3721	98.3285	114.34	57.1699	144	276.674	34.9483
PF3D7_0709500	699.068	956.124	332.321	920.476	685.643	184.256	1070.44	656.822	190.684	1067.65	945.938	185.248	705.147	712.099	265.772	1147.36	1537.73	328.319
PF3D7_0709600	416.172	396.153	154.137	405.565	372.583	92.6781	519.688	306.965	175.864	521.099	361.316	92.251	324.77	360.03	125.971	468.849	873.714	198.56
PF3D7_0709700	151.611	118.341	30.3047	72.855	147.065	28.4275	136.372	121.04	10.8122	87.4439	104.391	39.6438	115.235	63.5073	21.4911	90.7352	285.377	66.6981
PF3D7_0709800	29.8503	84.5985	5.37617	0	5.87941	14.9427	25.2056	20.6969	0	13.7892	15.1953	29.1738	4.63957	25.7519	3.85273	9.45132	79.9958	11.7226
PF3D7_0709900	512.284	479.808	143.45	345.93	507.509	142.812	501.019	441.486	124.3	340.653	401.746	112.299	379.999	312.9	119.958	451.381	848.426	139.997
PF3D7_0710000	869.929	727.042	194.943	395.269	852.21	166.892	599.398	605.844	141.221	385.348	665.101	211.292	576.239	385.044	140.376	619.645	1157.49	218.938
PF3D7_0710100	23.1989	21.0955	7.84999	45.4552	19.9389	9.29044	21.8788	20.4719	8.67324	59.7533	28.9868	1.17782	50.4805	66.0191	22.3207	30.049	80.0496	17.3928
PF3D7_0710200	555.35	730.034	205.925	843.798	559.043	246.333	554.154	677.941	222.834	776.01	929.174	291.161	1039.46	937.916	254.441	611.8	1872.85	377.95
PF3D7_0710300	8.98274	5.81391	2.85499	13.755	4.99558	4.76114	1.14731	3.95676	0	10.74	17.3493	2.65588	15.7685	13.2847	13.5034	4.01527	36.8834	32.1222
PF3D7_0710400	18.26	11.1946	28.9618	24.7314	17.0546	33.4373	13.4292	16.6631	32.7024	34.0126	14.3927	14.8033	19.5006	33.5384	31.9306	24.0587	54.2561	20.8188
PF3D7_0710500	25.685	26.9554	24.5708	26.165	31.3492	30.3523	14.0187	31.8808	77.9237	31.8996	17.3619	15.873	16.4922	26.777	36.5207	24.3974	60.1167	29.7644
PF3D7_0710600	72.0999	84.2579	54.7705	43.7598	79.3006	37.3072	9.30007	71.868	0	57.379	79.5827	57.4092	48.5977	45.3967	64.6799	40.0064	85.7503	48.4431
PF3D7_0710700	21.3451	9.07409	40.3797	30.9191	18.9189	74.8083	9.26938	6.2159	60	6.7705	6.11199	52.6822	47.7738	46.5622	85.5421	10.6444	18.5572	83.7489
PF3D7_0710800	465.482	336.335	126.989	303.483	643.356	149.427	246.675	397.761	21.1655	405.752	418.309	107.785	440.493	411.015	79.9331	398.694	806.021	119.247
PF3D7_0710900	876.356	942.361	244.324	1107.93	811.456	165.116	1150.76	932.74	329.15	1402.21	876.582	153.736	1401.3	1335.11	314.286	1039.25	1630.87	378.508
PF3D7_0711000	1001.86	1064.19	330.7	1212.19	1071.3	271.799	1370.82	1053.49	403.835	1429.55	982.344	181.701	959.8	976.457	287.958	1253.98	1387.06	190.554
PF3D7_0711100	384.069	333.431	75.8612	546.144	340.413	57.1337	573.001	364.776	226.306	500.455	280.816	58.0499	449.402	688.571	160.638	428.486	603.61	144.07
PF3D7_0711200	5613.41	6428.79	1003.2	3746.55	5944.06	2257.12	1060.29	5505.55	334.799	2811.97	6837.25	3617.23	5068.98	4624.82	678.481	4017.83	11291.8	1506.81
PF3D7_0711300	125.758	86.2573	40.7693	69.3962	127.387	12.9503	65.0144	95.6657	0	53.1141	16.4616	27.09	46.9112	71.7373	15.9995	105.802	94.0937	18.4143
PF3D7_0711400	176.845	160.327	41.5442	181.779	182.431	34.6408	127.567	154.03	49.2554	191.801	135.938	34.5592	196.36	118.961	42.7112	181.464	404.006	100.028
PF3D7_0711500	1227.81	1062.88	474.895	1119.31	1195.11	496.491	1215.67	1156.94	367.7	1205.47	1178.36	235.514	754.587	714.944	229.346	1429.59	1993.44	167.987
PF3D7_0713100	2627.45	2420.93	876.358	3385.9	2645.27	1072.19	2271.03	2362.68	631.182	3837.28	3183.01	574.603	2831.95	3743.79	882.365	2865.3	5472.13	751.849
PF3D7_0713200	2.87448	2.87524	6.73017	4.82756	3.39699	1.72671	2.77395	3.98607	8.86598	3.98355	1.82907	2.408	4.02096	4.95962	7.42007	1.36519	5.11324	3.38653
PF3D7_0713400	185.476	206.005	64.7493	275.09	173.645	27.6732	273.714	184.384	133.733	199.178	278.652	19.6743	344.814	165.65	50.1321	219.651	500.613	139.198
PF3D7_0713500	134.092	111.999	32.6886	251.362	157.4	28.2737	116.658	86.024	22.9773	256.95	240.288	25.5298	419.359	174.941	58.739	126.084	497.481	137.553
PF3D7_0713600	542.957	568.471	162.925	537.974	597.249	139.025	540.512	504.511	232.515	779.353	688.232	99.743	587.376	628.635	147.856	550.984	872.017	151.647
PF3D7_0713700	1408.49	1612.19	566.332	1506.89	1400.05	734.468	919.861	1621.19	664.949	1534.62	2483.35	552.119	3406.33	1708.03	338.673	1848.86	6143.87	1313.49
PF3D7_0713800	0.894546	2.23696	0.483335	4.88265	2.64289	3.22414	2.26606	0.744287	49.6642	2.89262	3.07375	0	3.3369	3.96887	2.77098	1.27456	9.54754	6.32339
PF3D7_0713900	0.905822	1.20808	1.07674	2.66226	1.39162	1.08826	0.677461	1.1305	11.7344	3.20804	2.32861	2.04882	9.40477	4.71104	3.78798	1.40534	12.2297	11.1414
PF3D7_0714000	528.533	441.721	102.393	540.181	595.843	51.6968	604.005	358.746	134	597.533	706.257	601.171	570.717	519.389	140.697	455.798	663.889	169.6
PF3D7_0714100	169.186	178.703	42.6368	157.444	155.177	25.3128	222.515	130.787	58.4142	151.643	184.621	23.4013	170.729	166.652	42.899	178.094	229.559	51.207
PF3D7_0714200	2.61172	2.77075	1.19734	3.72169	3.08647	1.141	1.43204	2.04132	4.39393	5.33773	3.68634	0.596695	3.69031	6.9057	7.29341	1.95457	7.23899	6.09799
PF3D7_0714300	3.50612	3.83329	1.05734	4.45052	3.27622	1.02858	1.65241	2.51014	10.5627	5.4239	5.16761	1.84425	5.17068	8.07934	7.45094	2.55586	7.71454	6.68596
PF3D7_0714400	6.71084	6.71263	4.98568	12.3272	8.92206	4.53513	5.16068	4.88565	7.76205	12.4002	10.889	5.27042	21.9041	15.8176	19.4885	3.18722	19.3594	14.8243
PF3D7_0714500	6.93716	6.67213	2.30661	13.219	10.7207	3.3658	5.02091	9.54585	9.87547	13.5579	7.53812	2.01163	7.9623	10.6541	16.1166	4.30846	12.7961	9.43031
PF3D7_0714600	4.30423	4.49257	3.03343	9.90028	4.20201	4.04697	5.68876	4.98259	0	8.47197	8.57376	4.70312	11.5184	13.6998	10.8692	4.97726	18.3339	14.2869
PF3D7_0715000	2819.2	2708.88	549.304	3620.67	2770.99	373.567	4408.63	2701.99	1280.97	4204.72	2747.27	279.054	3045.98	5027.74	961.507	2382.01	2895.91	591.736
PF3D7_0715100	15.8228	15.827	8.54926	14.9477	24.5425	0	27.1987	9.87375	18.3013	20.1005	13.5922	2.48532	18.4448	14.6253	22.2092	8.45416	27.2631	27.2631
PF3D7_0715200	1054.58	1212.17	275.824	1257.64	1136.85	359.376	1298.33	1159.14	258.507	1484.04	1132.85	304.409	902.393	782.852	314.197	1053.31	1617.96	179.945
PF3D7_0715300	1773.8	1392.11	353.274	1084.8	1830.64	522.763	1208.51	1401.74	84.7232	1172	1711.63	532.909	1241.22	888.792	326.652	1280.85	2417.78	283.164
PF3D7_0715400	3931.5	5469.49	1166.43	6135.4	4129.66	1511.65	1414.24	5449.68	272.024	5524.47	6864.5	1874.13	11532.8	6431.72	1231.65	5028.25	13959.1	3141.39
PF3D7_0715500	1467.18	1892.87	331.655	1528.73	1188.95	423.583	511.447	1813.66	27.7062	1715.14	1993.69	635.862	2931.95	2076.84	444.045	1422.07	5702.87	1477.37
PF3D7_0715600	620.773	659.211	150.58	1464.57	561.516	89.7945	976.714	726.045	351.41	1493.17	792.774	99.3897	1167.94	1018.58	358.891	616.777	941.834	224.15
PF3D7_0715700	1548.62	1135.72	284.414	1327.58	1821.64	169.973	1250.88	1434.98	315.851	1354.41	1679.09	191.887	1578.23	1817.35	354.077	959.046	1542.39	344.156
PF3D7_0715800	303.307	317.268	44.4512	289.654	275.273	42.4234	259.699	329.882	128.404	228.94	255.817	57.2937	268.064	341.554	68.5077	191.127	411.038	94.5893
PF3D7_0715900	1362.41	1016.66	257.435	648.081	1455.46	380.488	856.649	1095.56	146.838	769.534	761.904	372.061	846.062	886.664	203.519	977.202	1791.12	216.552
PF3D7_0716000	350.259	196.768	49.2928	169.292	317.666	68.4417	137.365	235.512	16.9587	147.502	235.107	47.5951	152.685	128.597	41.0808	174.474	373.529	56.0681
PF3D7_0716100	276.03	321.248	87.0906	424.668	281.919	72.8001	534.601	343.994	175.248	380.485	441.848	74.1809	367.899	281.586	103.76	357.501	569.191	116.93
PF3D7_0716200	809.546	975.96	350.57	1305.7	827.023	232.966	1787.37	1022.41	581.93	1827.27	999.95	145.369	1188.43	1163.95	378.798	1409.6	1317.44	206.18
PF3D7_0716300	101.404	105.554	22.4949	96.9205	86.711	23.0283	88.9069	100.833	15.2569	100.541	125.902	20.7189	86.8774	132.288	32.2411	105.717	214.631	48.5154
PF3D7_0716400	445.954	453.467	153.093	523.446	451.315	129.873	1166.25	397.696	125.39	569.079	703.617	89.7839	592.805	643.131	121.636	629.548	876.844	162.408
PF3D7_0716500	1307.98	1190.62	412.514	926.633	1462.53	516.274	1240.6	1279.29	209.749	1079.21	1428.15	261.203	859.964	1131.96	220.735	1362.44	2104.19	185.123
PF3D7_0716600	6241.34	6410.16	1841.8	3694.15	6154.64	1997.59	9050.58	6654.18	1509.81	3448.29	5201.51	1636.29	3118.27	2311.68	946.619	7480.6	8831.14	946.123
PF3D7_0716700	219.443	408.136	126.557	627.319	256.294	36.109	501.916	506.738	152.687	817.302	276.215	21.5427	520.806	822.753	220.555	512.557	343.734	78.4692
PF3D7_0716800	315.491	295.852	99.7924	1006.72	290.505	58.6317	554.684	379.527	170.292	1026.25	273.022	22.2997	669.343	1385.17	348.155	415.8	416.334	80.1461
PF3D7_0716900	220.258	328.472	87.9938	831.746	235.055	40.8957	571.966	302.102	247.04	986.639	308.847	47.8058	623.685	688.007	185.559	380.394	502.728	126.68
PF3D7_0717000	8.00938	10.682	250.999	22.1388	11.8316	144.338	24.154	9.71836	268.224	14.4913	16.3087	80.5151	25.8313	14.0661	384.557	7.60787	30.784	594.477
PF3D7_0717100	466.118	438.372	155.524	327.566	490.573	162.978	627.556	446.763	100.507	271.388	494.39	129.664	259.843	188.576	61.4411	640.129	690.735	67.2669
PF3D7_0717200	1447.22	1132.13	471.867	889.244	1418.95	428.979	1795.12	1189.18	124.678	631.652	1319.22	299.118	700.876	513.675	151.686	1739.67	1803.91	172.325
PF3D7_0717300	409.229	474.086	117.669	266.253	333.216	166.08	424.827	406.214	172.582	245.298	426.411	109.601	235.323	243.384	77.1036	441.863	689.024	63.5944
PF3D7_0717400	821.06	815.544	333.032	588.359	795.492	192.963	1351.19	822.922	172.427	611.306	1058.18	148.058	675.329	441.363	157.849	1262.44	1119.06	180.056
PF3D7_0717500	178.5	144.306	70.6829	163.581	174.345	35.6195	262.516	155.298	52.7936	243.23	220.318	23.0444	190.787	130.185	45.7618	284.135	345.82	79.6538
PF3D7_0717600	402.536	305.665	79.2398	216.072	424.463	106.158	233.904	331.177	17.0338	244.153	294.872	78.3913	279.255	262.568	68.9032	312.414	554.005	78.5103
PF3D7_0717700	1195.3	1062.24	153.802	506.224	1067.22	168.354	930.428	936.062	66.4949	660.237	945.019	181.101	822.063	1009.64	227.394	808.496	1427.47	307.469
PF3D7_0717800	637.886	571.011	166.394	571.362	602.406	113.812	544.643	527.926	115.964	717.092	572.232	116.959	746.938	556.239	184.508	619.017	815.042	157.868
PF3D7_0717900	1.67678	0.958414	2.07082	1.81034	3.68007	2.15839	0.346744	0.59791	0	1.10654	0.914535	2.408	1.34032	1.59416	1.11301	2.04779	4.86761	2.70922
PF3D7_0718000	524.234	493.025	113.754	396.93	514.167	115.682	443.419	487.47	149.434	361.361	471.466	113.327	467.634	407.17	100.008	474.7	707.194	120.049
PF3D7_0718100	1793.62	2203.62	753.039	1442.9	1987.73	1092.83	1575.28	2338.77	327.788	1403.7	1971.12	936.694	1216.13	1263.15	320.589	2197.42	4399.47	373.664
PF3D7_0718300	643.028	739.663	134.295	794.157	591.87	129.503	827.646	647.689	250.924	631.669	528.791	145.672	626.695	570.49	188.641	569.581	981.372	197.621
PF3D7_0718400	2341.59	1957.38	669.333	2058.21	2473.27	1522.66	2657.39	2571.93	675.179	2089.83	2616.13	773.106	1797.06	1702.08	490.581	2066.69	5783.02	405.016
PF3D7_0718500	393.193	395.532	108.638	300.159	324.738	68.4421	493.166	330.864	186.048	388.035	429.879	44.916	385.429	262.665	74.393	492.317	457.605	84.0929
PF3D7_0718600	180.203	183.732	26.8487	182.495	184.169	27.7009	278.763	184.36	37.5711	147.552	114.862	35.2291	157.232	175.572	44.6951	132.601	261.26	59.3857
PF3D7_0718700	65.8734	79.0692	8.41271	63.3741	85.6325	6.47516	28.6063	82.2127	11.0825	162.965	192.455	4.51499	239.582	228.94	35.2453	112.628	135.261	28.7855
PF3D7_0718800	1.57362	1.57404	5.5266	1.98212	0.464917	1.41792	0.569469	0.327323	7.28046	3.63463	3.30434	0	12.4738	1.16362	1.21863	4.11052	17.5472	16.1293
PF3D7_0718900	1.37608	0	1.48703	1.92589	0.542073	1.65323	0.331988	0.76329	0	1.27135	1.05074	0	2.56657	0.678367	1.06565	2.1785	7.16535	5.51212
PF3D7_0719000	0.699954	0	4.53832	2.93886	0	0	0	0	12.9535	0	0.534468	0	3.91652	6.21102	2.1682	3.98919	10.8853	10.8853
PF3D7_0719100	937.657	887.998	255.603	923.351	951.232	318.103	620.05	968.145	226.489	800.19	586.58	237.185	710.253	682.218	236.94	845.047	1539.26	194.984
PF3D7_0719200	1.3864	8.32064	0.374546	5.82102	1.63842	1.87384	23.0791	12.6888	6.41429	7.68531	4.2345	0	2.58583	6.15111	1.61047	0	17.3818	3.9201
PF3D7_0719300	1.66959	5.84512	0.45105	27.3391	0.493271	0.564147	1.2084	3.12557	0	94.8649	1.59357	0.524491	24.1336	7.71618	26.1822	1.18942	5.67563	1.32773
PF3D7_0719400	28.3796	28.6362	2.15212	57.9057	21.4764	6.50506	17.8377	30.655	6.91055	29.6697	14.2566	2.03331	57.3428	90.9372	5.83174	9.22213	29.2818	3.25553
PF3D7_0719500	13.7025	16.4474	0.740362	72.8737	28.0684	14.4045	45.6203	26.6019	8.45274	13.5036	45.3392	7.46122	49.4101	108.754	1.94541	10.4125	47.0879	1.29147
PF3D7_0719600	19.824	24.7866	0.669446	12.4851	17.5706	2.23281	7.174	20.6176	0	0	1.89214	0	16.1763	38.4798	3.83797	4.70755	9.32592	0.875826
PF3D7_0719700	46.8665	40.6284	0	36.7315	73.8476	29.5605	49.7502	49.3926	14.4554	25.9797	76.3438	9.8152	29.1374	78.553	12.7028	8.90342	96.9638	2.76076
PF3D7_0719800	136.759	207.093	0.769716	113.246	111.113	23.1052	5.49902	232.316	0	349.219	38.4346	16.7075	93.8815	56.182	66.7439	0.902108	78.3786	3.02102
PF3D7_0719900	15.3356	12.0436	2.22558	95.3593	14.3788	4.56801	13.9431	11.1779	1.75912	180.911	17.9036	2.22963	95.028	44.8915	45.6884	10.8348	41.9251	9.40702
PF3D7_0720000	609.36	182.637	0	46.1821	597.94	18.8308	42.9891	221.471	10.1778	28.454	92.3867	16.5857	55.3908	37.414	11.0733	6.26873	86.8157	10.1078
PF3D7_0720100	567.597	193.742	1.82006	36.7725	621.012	44.7696	151.159	214.407	0	77.8038	82.3081	27.5132	64.3982	220.443	18.9125	14.3985	170.919	12.2034
PF3D7_0720200	0	0	0.954784	0	4.17663	1.59225	2.55794	0	0	0	0	0	0	0	0	0	4.77675	0
PF3D7_0720300	0	4.10749	0	3.44826	0	1.85004	0	0	0	3.79386	3.13555	0	7.65897	0	0	3.90054	5.55013	0
PF3D7_0720400	1.34112	2.01222	0	1.12618	0.792455	0	0.485333	1.11585	0	0.619526	1.02405	0	1.87603	0.495852	0.259645	1.91084	0.355507	0.118502
PF3D7_0720500	38.3263	51.1154	0	93.8693	26.421	0	11.5581	37.2033	0	23.6063	26.8264	4.01333	77.4407	106.278	6.18339	6.06751	16.9326	5.64421
PF3D7_0720600	1.81929	21.8373	0.491492	109.995	2.14999	0	11.8507	27.2465	25.2512	0	18.0592	0	59.3813	18.834	0.704437	5.18427	21.2194	7.07313
PF3D7_0720700	108.638	85.1825	2.79518	172.262	112.867	37.3808	68.9807	99.1643	27.6167	247.065	130.66	23.6271	112.446	130.505	58.1673	9.44987	126.278	4.71176
PF3D7_0720800	108.335	67.1853	4.09742	100.069	133.148	29.2846	23.5228	97.3482	0	56.05	162.135	20.4196	60.6175	28.8391	13.0038	20.5808	131.504	14.5502
PF3D7_0720900	499.251	124.846	7.88235	147.005	574.679	24.0993	5.86596	237.366	7.49942	19.4685	345.323	16.2947	84.6518	159.416	6.90401	41.5716	117.844	15.1821
PF3D7_0721000	13.8324	21.0657	1.21197	30.0328	14.1378	3.81772	6.58412	22.3957	1.72963	33.7336	6.75593	0.782947	42.8825	21.747	10.2777	8.16747	30.8768	6.47453
PF3D7_0721100	665.236	257.011	18.0669	246.797	626.017	23.7863	86.6151	292.854	16.2845	357.707	236.51	17.6914	219.922	127.533	85.8608	66.8665	164.661	31.1008
PF3D7_0721200	9.50115	8.14602	0.73337	8.35832	11.7629	0.40767	0.65492	4.8937	0	11.704	1.38188	0.56852	5.90697	2.67645	2.80297	4.29756	6.97975	1.91891
PF3D7_0721300	0	0.479207	0.258853	0.804594	0	0.215839	0.693487	0.398607	0	0.885234	0.365814	0	1.34032	1.77129	0.556505	0	2.67943	0.677306
PF3D7_0721400	14.0381	48.1436	5.95963	407.536	23.6999	8.13159	18.8693	50.0576	0	114.875	9.18788	3.77999	246.868	133.465	37.6612	36.1934	112.641	29.4155
PF3D7_0721500	7.32439	12.0263	3.88279	169.661	5.71609	9.46369	10.6023	11.8432	5.11499	725.722	14.643	1.73654	179.01	73.2702	42.2926	24.7257	227.145	17.6816
PF3D7_0721600	162.789	101.22	5.94304	55.4185	176.782	33.6972	62.0954	122.633	30.5334	24.3891	65.5106	19.35	43.0817	50.4276	8.51794	27.1645	132.581	10.4965
PF3D7_0721700	1.84261	5.52931	0	2.32094	4.35512	0.415074	1.33363	4.59931	0	1.70237	0.703488	0.578845	2.57754	3.40633	0.535101	1.75024	1.73366	0.162814
PF3D7_0721800	1889.9	2301.54	857.842	2057.35	2062.01	479.283	3989.82	2665.45	783.024	2233.77	2255.4	407.615	2311.11	1349.82	511.777	3249.66	3202.48	588.212
PF3D7_0721900	1490	1424.88	693.004	1517.02	1515.75	280.317	2788.87	1752.86	328.266	1669.06	1621.16	216.034	1806.89	972.641	341.3	2462.53	2056.24	405.097
PF3D7_0722000	8.76365	0	0.473511	4.41545	10.3567	0	2.53715	4.37495	0	1.61933	4.01503	2.20244	0	2.59213	0.678665	8.32433	5.57538	1.85846
PF3D7_0722100	362.867	376.842	98.8958	456.169	332.972	68.7585	460.379	404.921	128.381	390.467	511.777	73.7598	443.898	302.26	90.0878	436.929	654.97	149.565
PF3D7_0722200	94.2828	124.786	11.8037	130.827	108.704	13.4683	135.23	110.972	29.2577	129.067	186.126	15.5316	201.584	152.615	31.6095	45.8704	216.572	58.7224
PF3D7_0722300	43.7523	39.5287	11.4387	72.5912	35.4432	8.90202	32.4327	56.366	22.8542	69.1091	41.4908	7.09393	54.2928	85.8395	20.4932	24.8013	55.8878	9.72726
PF3D7_0722400	1242.08	1070.55	475.395	1184.53	1227.31	275.112	3163.46	1405.85	567.063	866.474	1538.37	248.898	1231.8	858.582	262.716	2035.31	1584.21	252.958
PF3D7_0722500	736.831	741.458	273.657	783.653	827.144	186.937	1935.47	890.723	382.573	652.102	923.43	131.739	819.34	545.946	183.532	1119.27	1081.4	173.531
PF3D7_0722600	258.131	329.723	120.733	317.034	224.776	83.1139	328.63	284.974	99.2461	354.754	334.146	62.8954	226.721	212.555	78.6306	407.52	446.847	65.8351
PF3D7_0722700	846.174	1164.47	282.473	1393.96	1050.94	250.103	905.001	982.068	374.034	1150.25	1090.58	220.106	728.799	828.965	333.903	778.159	1413.22	220.971
PF3D7_0722800	130.838	227.541	60.2502	445.717	178.342	45.8843	227.057	188.651	178.848	673.77	116.934	34.5631	248.19	418.33	119.601	229.493	318.949	60.432
PF3D7_0722900	3946.66	4135.11	1703.71	6931.33	4429.65	1511.84	6494.63	4798.95	3224.89	11045.8	3438.53	845.588	4036.38	4113.25	1902.61	4036.69	6502.26	655.585
PF3D7_0723000	258.703	347.904	106	400.688	292.141	121.733	346.397	295.368	292.577	468.732	363.253	37.9259	278.787	248.689	121.04	322.185	626.554	87.1185
PF3D7_0723100	120.392	132.56	58.494	145.767	104.777	40.3646	148.604	131.23	99.3105	121.576	137.537	22.8681	128.81	103.517	35.2333	170.206	232.915	37.2738
PF3D7_0723200	763.858	839.747	188.191	624.289	669.936	175.857	708.458	644.544	161.144	517.085	591.518	169.029	590.264	558.623	142.072	710.736	1387.81	286.747
PF3D7_0723300	623.999	740.677	86.4703	487.825	562.759	107.601	416.919	499.231	122.272	395.642	577.371	112.542	349.609	410.031	72.0109	298.916	859.64	178.946
PF3D7_0723400	331.181	383.399	55.6633	249.096	287.181	54.6043	315.359	231.181	75.7004	247.467	182.084	67.9629	191.299	204.116	60.539	250.685	475.615	103.934
PF3D7_0723500	395.082	391.388	96.9842	347.712	361.398	110.391	305.195	374.55	43.9393	224.623	191.448	64.4431	347.184	268.269	68.7664	312.129	569.835	79.5536
PF3D7_0723600	112.105	129.386	10.8718	16.8965	67.9398	11.6553	45.7701	50.2245	0	10.6228	15.3642	21.672	29.487	40.3855	5.00855	21.8431	83.7319	16.2553
PF3D7_0723700	201.185	152.808	33.6032	117.067	146.008	31.4042	105.131	132.316	27.0357	55.9163	90.515	29.3715	87.9707	73.1494	23.0306	129.647	200.873	35.5536
PF3D7_0723800	330.847	273.425	82.9684	218.031	325.944	74.5739	252.044	260.633	36.9182	158.977	201.695	73.274	240.418	148.271	43.8902	314.067	430.69	68.9894
PF3D7_0723900	111.054	68.0607	16.1915	95.0316	113.326	7.14756	15.31	45.1733	4.89333	126.054	112.526	16.3913	257.762	119.921	32.5576	82.3803	318.255	98.9376
PF3D7_0724000	358.827	307.266	92.3089	241.69	359.867	109.814	231.837	300.036	56.6425	298.201	269.743	84.8921	272.147	269.123	76.2358	382.282	512.006	60.8552
PF3D7_0724100	327.673	313.155	92.1195	345.479	324.812	129.826	402.519	328.374	121.201	378.914	319.067	75.5497	282.749	288.982	93.9519	310.839	627.858	79.4603
PF3D7_0724200	946.965	944.195	238.138	551.56	864.328	248.719	904.855	946.319	177.112	434.654	885.389	216.467	623.813	417.164	117.997	921.504	1128.03	127.292
PF3D7_0724300	351.373	444.161	85.1895	203.19	384.823	95.0978	341.879	372.668	148.869	195.016	250.61	105.125	162.039	154.182	50.833	366.768	513.884	76.1969
PF3D7_0724400	468.341	446.158	128.534	486.918	439.266	41.8652	766.722	364.931	68.7878	343.41	397.35	63.0542	422.894	376.552	128.092	586.09	403.452	92.6186
PF3D7_0724500	248.807	214.936	66.453	300.338	220.526	29.2974	512.612	223.481	19.6214	225.952	290.372	25.7577	249.168	218.479	60.4858	338.388	251.278	54.462
PF3D7_0724600	250.545	255.551	78.0682	290.796	245.091	51.5541	412.553	250.08	110.255	267.179	263.605	55.7087	252.269	231.941	84.3764	321.8	337.573	60.9702
PF3D7_0724700	340.366	296.834	87.7466	318.702	345.296	70.8556	391.562	327.806	98.8849	306.814	279.423	53.6366	283.195	341.58	95.8178	327.294	446.66	78.0309
PF3D7_0724800	4283.37	5162.27	1301.01	7117.26	4138.59	897.858	11443.3	4635.07	2556.77	7011.43	5994.97	794.893	5910.62	6054.83	1593.49	5939.54	6375.71	1227.38
PF3D7_0724900	256.477	275.405	82.7905	271.264	284.843	92.6241	261.099	272.556	63.0615	311.045	366.874	70.2227	280.069	272.133	66.895	306.413	537.536	86.5545
PF3D7_0725000	5719.74	6919.46	2179.4	8743.6	5894.59	1263.23	16409.3	6930.61	6776.26	11979.9	7967.77	937.699	10669.6	8998.03	2550.59	9033.65	12314.2	2841.5
PF3D7_0725100	40.6653	48.4524	11.4707	95.6641	47.7039	14.5489	60.3795	43.2884	47.0352	103.042	83.5639	8.64174	128.548	134.874	26.8026	53.1118	176.331	44.228
PF3D7_0725200	5.78754	14.4727	2.34531	4.85996	10.2594	1.30372	4.18885	4.81539	0	18.7147	2.20961	0	2.69863	8.55926	1.12048	2.74871	17.7187	4.6025
PF3D7_0725300	155.852	199.891	90.3702	419.524	175.197	73.1513	364.343	229.977	228.628	458.059	417.553	37.189	388.423	511.176	113.229	312.584	517.716	99.4206
PF3D7_0725400	1485.58	1246.81	444.756	990.748	1662.98	397.339	1631.27	1288.23	272.024	887.246	1697.04	221.645	1180.7	695.635	245.874	1582.38	2037.8	281.929
PF3D7_0725500	770.757	727.731	213.507	597.109	828.169	175.246	982.385	717.492	142.829	526.704	770.043	125.428	594.027	359.923	141.849	786.858	1133.5	202.586
PF3D7_0726100	247.226	272.504	55.7789	293.617	224.354	17.6376	60.9389	310.556	76.9157	166.972	202.29	24.5966	208.55	665.821	61.0495	230.249	174.032	40.373
PF3D7_0726200	262.984	254.388	74.3513	220.835	309.584	53.2708	338.259	246.373	132.047	270.75	204.7	46.4308	409.701	232.529	59.104	262.872	643.203	161.13
PF3D7_0726300	10361.4	8693.77	1356.85	5081.73	10464.7	1838.78	1413.57	7289.48	425.647	4179.59	7753.66	3963.76	7934.98	5637.9	904.06	5699.34	14941.1	3141.59
PF3D7_0726400	271.782	260.342	47.2766	150.758	262.451	47.6111	173.484	224.389	54.4599	106.416	244.012	56.7547	333.386	117.668	28.9507	196.869	479.502	112.223
PF3D7_0726500	749.675	834.805	197.371	1054.48	730.716	123.3	1134.88	743.745	363.383	1018.78	690.623	133.493	818.463	1082.87	271.611	844.326	994.936	208.345
PF3D7_0726600	240.93	185.284	55.4523	158.7	240.353	72.1759	192.948	216.081	55.0103	131.822	240.354	51.5063	174.495	106.432	43.4947	215.181	370.802	51.4246
PF3D7_0726700	128.595	138.718	14.9862	71.99	104.294	18.1759	80.2985	81.8193	69.9946	53.58	92.4161	57.0315	79.9489	42.8839	29.2898	86.2226	110.673	18.715
PF3D7_0726800	1884.38	1261.91	347.294	1136.49	1962.71	402.899	1199.15	1371.87	350.945	959.004	2054.65	438.958	1470.63	844.316	287.528	1327.27	2106.13	299.143
PF3D7_0726900	361.521	252.966	84.0026	254.143	364.523	95.6331	349.277	291.136	30.6899	169.301	369.12	93.7729	301.572	161.869	62.9279	285.115	494.389	69.1633
PF3D7_0727000	1119.64	1442.19	293.763	1321.25	927.089	248.205	1469.65	1255.46	518.008	924.472	804.539	267.173	977.408	1253.12	310.074	1190.99	1546.75	267.377
PF3D7_0727100	381.063	412.289	178.819	410.252	350.046	206.452	612.732	417.921	121.523	548.812	489.683	103.333	366.672	394.432	119.542	469.436	918.432	99.6915
PF3D7_0727200	43.5841	41.2602	21.0259	128.75	38.63	16.1295	57.4568	34.3205	25.2056	230.816	48.1369	5.37887	79.8386	123.159	51.08	68.7524	111.106	20.906
PF3D7_0727300	926.378	904.054	379.766	1722.76	867.746	403.346	1461.91	1098.57	496.595	1960.79	785.129	176.257	988.463	1015.12	412.892	1163.21	1629.71	139.892
PF3D7_0727400	372.452	443.033	123.736	263.45	402.484	55.1774	602.281	441.104	209.575	266.604	253.65	62.191	467.808	260.525	98.0922	562.544	466.169	100.212
PF3D7_0727500	261.87	179.093	47.8768	160.066	256.933	35.1195	129.147	169.239	42.2637	109.154	152.991	46.6804	236.26	160.767	34.8995	184.532	250.003	48.215
PF3D7_0727600	3212.85	2699.94	494.434	1772.72	3012.77	487.9	1958.16	2457.59	238.219	1606.18	2416.5	675.934	2610.89	2285.69	536.596	2262.11	3304.85	613.718
PF3D7_0727700	3878.29	3333.12	718.864	2479.99	3664.81	635.946	2372.31	2997.8	254.306	2231.54	3055.64	839.025	3419.71	2733.23	622.361	3222.11	4047.08	713.082
PF3D7_0727800	1710.33	1508.03	398.304	968.748	1720.62	397.701	1329.35	1408.71	152.897	840.933	1466.26	362.922	1002.93	686.483	204.019	1690.03	1934.4	247.098
PF3D7_0727900	77.315	84.9571	16.7097	51.7508	68.8579	24.0294	44.7667	70.1084	32.1415	39.9598	62.2872	25.4848	96.5532	56.674	12.799	74.5036	207.057	44.9894
PF3D7_0728000	956.417	1022.02	133.074	348.901	944.981	261.361	388.668	929.479	108.81	274.02	491.853	278.288	575.119	514.963	99.918	696.247	1561.98	259.3
PF3D7_0728100	316.828	327.381	75.3521	343.515	309.742	67.9996	310.274	324.432	81.0563	303.673	297.919	81.3868	335.803	327.431	83.776	286.587	459.797	85.266
PF3D7_0728200	95.1228	70.9712	17.2724	45.8313	96.7497	8.43058	60.9466	74.6036	3.60732	30.9752	54.1775	8.32784	75.6202	50.1599	8.9061	49.6209	79.4425	18.0503
PF3D7_0728300	12.203	0	0.549451	6.83146	2.40353	0.916296	5.8881	3.3844	0	7.51614	1.55298	1.27783	9.4834	6.01571	1.18126	0	5.98366	1.07826
PF3D7_0728400	23.7654	16.9798	2.75158	19.9565	20.061	0	7.37171	8.47432	0	6.27331	7.77715	2.13307	0	20.0839	5.91561	9.67458	10.7996	3.59985
PF3D7_0728500	3596.09	2279.23	567.858	3371.75	3396.99	373.67	3450.1	2149.99	637.242	3679.26	3063.69	353.675	3521.13	2915.99	852.149	2241.19	4003.79	960.928
PF3D7_0728600	28.9725	2.0151	185.244	13.3478	21.2364	127.05	3.4964	19.6483	183.504	10.0824	22.0029	148.736	27.8825	22.1377	289.103	8.49347	45.4589	348.409
PF3D7_0728700	1457.97	1278.9	315.685	1490.95	1418.4	202.337	1624.84	955.33	293.278	1711.11	1281.77	245.726	1618.98	1256.32	405.57	1249.12	2224.9	539.296
PF3D7_0728800	460.716	350.016	55.3734	184.523	439.718	65.3062	130.975	330.323	51.2594	57.1516	182.594	85.8526	199.757	86.0234	26.2761	240.297	422.062	75.3811
PF3D7_0728900	3416.14	2744.31	471.605	1196.36	3239.2	557.94	1110.92	2530.14	113.298	479.966	1760.36	605.54	1851.44	706.864	174.402	1889.11	3551.23	625.804
PF3D7_0729000	2483.05	1560.12	302.258	824.256	2290.51	378.516	731.506	1744.13	57.7287	345.839	1013.1	381.524	930.898	476.711	122.395	1283.98	2127.82	330.758
PF3D7_0729100	1332.44	1280.83	257.835	660.447	1298.25	232.187	1001.86	987.699	108.206	626.781	896.365	282.34	881.153	525.005	154.338	1060.47	1795.32	366.253
PF3D7_0729200	679.855	411.601	95.2169	246.386	604.693	95.1123	489.469	388.518	24.8321	157.028	377.046	101.166	350.374	214.319	57.1515	467.337	661.895	125.519
PF3D7_0729300	95.5464	112.552	25.0263	135.623	94.5732	23.8175	150.594	136.396	42.6345	113.816	115.176	17.3693	189.514	139.153	31.2682	125.309	215.704	48.0838
PF3D7_0729400	100.296	164.447	29.6098	143.264	68.4286	17.236	193.079	125.604	124.379	106.037	104.217	27.2849	161.996	145.271	38.4349	127.68	233.155	60.4824
PF3D7_0729500	1239.69	1343.73	171.741	542.863	1128.24	218.76	558.116	840.06	62.9123	436.045	603.953	374.845	818.458	583.2	148.852	842.794	2269.33	537.684
PF3D7_0729600	1885.06	1822.45	178.277	814.651	1634.28	217.944	702.156	1023.74	48.6548	650.971	690.585	427.823	1091.05	701.821	213.78	931.493	2883.99	743.384
PF3D7_0729700	1132.97	887.816	138.388	404.902	993.715	110.795	466.355	655.84	27.3267	348.251	611.725	186.222	771.644	426.434	109.569	610	1274.93	314.182
PF3D7_0729800	505.966	347.67	36.8469	99.7532	379.562	43.6082	216.538	314.818	0	48.7782	104.145	38.6999	155.915	104.109	32.3682	217.316	518.029	129.068
PF3D7_0729900	80.6851	80.1106	19.0844	104.418	70.4074	10.5448	152.831	71.5226	38.1958	94.2811	101.967	11.4969	100.326	98.2427	28.9512	85.129	97.7841	22.0499
PF3D7_0730000	106.872	140.076	24.8897	269.23	113.233	6.64119	240.053	174.774	102.3	217.904	129.442	13.8923	195.893	223.455	72.0603	108.515	154.733	44.9366
PF3D7_0730100	85.8373	130.031	21.1788	164.159	88.5407	12.5181	173.811	92.886	52.798	152.649	71.9841	12.1578	149.456	181.98	48.7022	106.513	141.196	34.5473
PF3D7_0730200	152.592	188.782	44.7493	314.859	133.467	20.3526	291.361	160.371	74.3132	274.072	131.846	17.0298	260.262	290.995	80.4633	216.46	232.967	57.3029
PF3D7_0730300	816.377	814.652	212.854	732.561	853.456	346.508	686.927	801.792	305.517	872.973	792.926	289	708.8	648.915	165.949	660.457	1663	207.825
PF3D7_0730400	3405.98	4131.13	961.173	4499.65	2957.95	482.582	8973.46	4144.76	1129.16	3249.48	3631.91	437.869	3970.38	3625.47	1109.86	4742.11	4380.61	977.621
PF3D7_0730500	766.596	921.964	180.394	765.379	733.464	94.8865	1805.7	862.207	199.916	716.15	694.071	101.27	723.019	726.051	234.268	845.985	927.828	214.39
PF3D7_0730800	1677.76	1480.16	395.411	1279.55	1362.26	288.078	1888.34	1232.43	189.985	723.544	1500.58	366.728	1403.23	878.416	206.418	1856.94	2116.04	417.269
PF3D7_0730900	143.239	144.196	36.6505	106.018	125.601	42.5051	118.957	128.155	33.9849	116.219	109.725	22.6431	100.827	97.6018	32.5311	132.352	224.387	32.2907
PF3D7_0731100	369.23	786.093	85.2383	432.368	452.36	89.8237	364.956	1046.04	790.326	491.797	247.202	32.2282	502.282	380.738	121.7	265.684	596.066	108.865
PF3D7_0731200	1982	2967.53	252.131	1534.7	2156.54	417.961	1025.8	3938.11	3140.27	1648.68	889.99	169.531	1625.25	1241.39	442.96	867.997	2221.34	322.485
PF3D7_0731300	2.3728	2.37343	3.29671	2.84644	3.20471	4.88691	0.490675	2.25627	12.5462	2.50538	1.81181	4.25943	2.21279	4.01047	1.05001	5.15166	6.5642	1.67729
PF3D7_0731400	207.325	237.812	1191.66	303.697	226.678	1032.68	155.833	250.787	2111.86	272.148	274.925	3132.41	286.728	969.013	255.732	134.159	178.521	1465.84
PF3D7_0731500	60.0284	85.2242	791	151.223	61.7866	404.011	33.2183	80.5568	281.615	195.997	31.6528	980	111.426	229.207	164.064	53.8855	98.0969	742.281
PF3D7_0731600	0.2655	0.929496	0.430358	0.891791	0.941285	1.91384	2.30593	0.77316	9.82683	1.10382	0.709553	1.6681	0.866586	1.5706	0.925225	1.13486	2.75839	0.844547
PF3D7_0731700	2.73586	5.47318	7.68674	0.459476	13.5793	19.7213	1.98013	3.64209	172.144	2.52764	2.92465	19.2517	1.53082	2.42766	0	17.6712	22.4288	2.7075
PF3D7_0731800	0.318914	0.797497	0.516939	1.60681	0	0.862077	0.923282	0.398017	2.95096	2.20981	0.974061	0.801478	0.594817	2.24032	2.84015	0.151463	1.08751	0.225435
PF3D7_0732600	1.51821	1.51861	1.64061	3.82465	3.58837	0	1.09884	0	0	0	2.31854	0	1.41583	5.61325	4.70286	0	2.14639	2.14639
PF3D7_0732800	0.243325	0.486779	0	0	0	0	0	0.202453	4.50304	0	0	0	0	0	0.188433	0.231127	0.172002	0.172002
PF3D7_0800600	0.369154	1.47701	0.797833	0.619978	1.74503	0.665256	1.33591	0.307146	6.83166	0	1.40939	1.85548	2.06556	0.272973	1.42938	2.10389	3.27474	2.60948
PF3D7_0800700	207.325	237.812	43	303.697	226.678	17	115.833	250.787	23	272.148	274.925	36	286.728	969.013	32	134.159	279	34
PF3D7_0800750	0.561421	0	0	0.471442	0	0	0	0.467117	0	0.518692	0.428688	0	0	0	0.43477	0	0	0
PF3D7_0800800	281.615	154.544	7	239.654	791	6.47516	220	165.707	46	980	136.788	30	404.011	101.139	6	197.953	793.48	87.0051
PF3D7_0800900	0	0	1.0989	1.2809	0.600883	0.916296	0	0.8461	0	0.939518	0.776492	0	0.47417	1.12795	0.393754	0.482968	5.22933	4.31303
PF3D7_0801000	1.94381	7.51216	1.43218	16.9905	2.71481	1.75148	2.494	6.76325	6.54048	0.489781	6.07191	2.22049	25.8726	6.92546	0.547382	2.09814	37.9762	36.2248
PF3D7_0801300	2.96338	2.59365	0.800575	1.24422	1.31327	0	1.6086	0.924604	0	0.34223	2.82846	0.930927	0.345443	1.09564	0	2.81483	3.66583	3.66583
PF3D7_0801400	120.073	431.286	45.7088	164.993	64.4998	12.2946	438.477	217.972	479.773	0	145.863	89.1568	76.3474	173.542	0	243.661	262.581	75.2324
PF3D7_0801500	2680.32	6650.44	805.855	9232.72	3001.7	541.794	5284.75	6493.31	2103.66	8.69139	2760.76	305.87	4247.6	9395.71	0.455323	3707.61	3639.47	671.364
PF3D7_0801600	2987.4	1690.92	759.917	1617.81	3150.3	741.56	651.382	2713.37	189.985	534.302	3159.06	1481.35	2789.14	1976.26	286.865	2918.91	4026.19	600.504
PF3D7_0801700	348.077	233.644	107.543	236.307	373.098	107.303	102.624	361.962	33.5268	91.7222	359.297	221.728	323.254	345.089	49.8984	372.387	552.291	76.7945
PF3D7_0801800	256.487	392.931	69.5219	326.648	345.909	90.793	285.858	343.149	301.592	240.509	155.182	42.2946	248.33	428.156	40.5831	274.792	508.875	78.8322
PF3D7_0801900	178.83	131.985	56.9553	308.646	170.36	41.1588	219.178	141.252	90.6943	435.005	321.89	39.7955	374.243	575.649	115.52	250.583	323.438	66.6539
PF3D7_0802000	5.55156	6.47855	1.58311	17.0933	8.01865	1.38952	17.858	7.4418	17.1231	9.68819	14.3657	1.35644	24.1603	23.4905	3.58265	9.08174	24.7711	6.86753
PF3D7_0802100	115.57	122.962	25.077	209.123	127.684	27.051	110.398	136.513	140.831	137.987	205.866	30.0533	252.987	195.282	30.0811	95.3197	339.98	86.2757
PF3D7_0802200	79.9911	183.443	22.1372	163.831	78.3921	14.9427	67.7797	220.767	135.397	81.1131	62.5691	12.2579	110.986	83.6755	32.8615	59.3024	155.503	36.8917
PF3D7_0802300	133.348	257.926	60.422	1405.67	151.684	16.967	126.274	274.335	160.014	1735.08	172.539	6.51897	931.415	1872.64	378.022	273.768	360.171	103.09
PF3D7_0802400	30.1518	21.7151	5.702	31.396	42.7593	5.97707	24.4418	17.0593	5.57999	38.9998	13.814	4.16769	24.182	43.2542	8.7562	26.3491	41.5895	7.88611
PF3D7_0802500	86.9907	21.9426	4.8024	49.3873	82.2429	6.64556	26.0058	31.1543	2.6248	67.2662	53.4281	1.66342	46.3821	84.4627	17.6471	17.2445	50.0144	10.0259
PF3D7_0802600	229.477	240.397	1359.05	525.826	257.645	2232.56	145.925	260.849	3335.75	738.781	167.109	1494.43	516.778	870.783	2592.91	289.646	625.992	3393.43
PF3D7_0802700	379.767	245.55	1700.49	228.164	369.454	2658.6	223.991	291.536	970.728	264.601	522.286	1697.24	236.757	167.562	1579.13	258.091	165.114	1858.77
PF3D7_0802800	185.297	60.5939	44.8607	656.509	177.71	56.1894	335.281	79.4578	92.3234	974.489	353.177	34.0304	343.609	589.709	319.14	202.409	243.002	24.8112
PF3D7_0802900	653.098	237.842	189.286	4107.87	595.722	168.545	1691.14	205.752	88.0079	7021.02	1689.74	135.45	1670.47	3382.91	1886.19	804.057	814.903	103.09
PF3D7_0803000	1394.63	327.599	330.381	8504.31	1318.21	275.91	3963.92	320.649	117.69	15376.6	3961.47	157.425	4058.92	6236.52	4589.32	1456.4	1306.49	159.586
PF3D7_0803100	219.392	88.2649	22.5301	1011.81	215.515	37.2607	464.848	86.3755	33.621	1653.85	245.471	23.9157	440.176	668.627	554.518	139.368	246.075	44.7641
PF3D7_0803200	11.2377	10.0574	0.639142	15.3966	20.9691	1.33234	6.42118	10.3343	0	19.6719	9.03244	1.48642	22.6145	24.9293	5.83987	5.61807	27.8281	7.94371
PF3D7_0803300	36.52	22.3892	2.22783	18.7958	22.2754	1.0615	1.7053	9.80181	0	27.2101	7.19634	0.740163	21.9725	27.8761	7.07036	5.59504	48.1532	14.9896
PF3D7_0803400	959.009	831.965	136.117	574.928	1025.67	209.137	516.676	716.335	70.7848	593.678	920.789	162.977	646.921	607.068	127.233	496.093	1208.11	193.565
PF3D7_0803500	296.508	249.936	94.1215	385.15	308.065	82.2382	516.39	263.663	157.187	508.217	385.598	63.2617	358.603	454.268	109.188	310.982	506.908	86.7313
PF3D7_0803600	400.72	365.515	80.5193	359.126	396.811	118.981	306.023	331.616	48.6244	278.849	383.556	84.4868	413.405	286.551	84.8845	337.629	776.407	139.821
PF3D7_0803700	14.2772	16.1851	3.59994	43.9596	10.1235	3.43055	2.75558	24.55	0	14.07	15.2624	2.99006	18.6402	56.306	5.15965	27.123	56.7162	15.4749
PF3D7_0803800	656.483	744.212	210.634	2282.66	614.906	101.509	39.8885	1231.34	82.4936	847.629	1253.81	257.66	3315.03	3054.08	366.227	1137.83	3875.18	1190.22
PF3D7_0804000	241.091	254.045	32.7837	158.714	245.573	44.0278	42.7492	204.168	27.3267	136.423	150.061	59.0379	218.324	200.511	41.7899	139.239	468.849	112.255
PF3D7_0804300	403.104	422.573	58.4379	230.813	449.501	77.3966	227.66	357.538	26.8666	244.557	324.429	109.454	302.362	283.765	64.3635	242.241	614.201	127.337
PF3D7_0804400	294.43	243.29	54.8621	158.801	254.431	82.8401	213.1	237.228	45.7657	139.236	157.285	67.9991	126.435	133.385	44.4979	223.294	422.2	57.8932
PF3D7_0804500	1638.38	1824.55	546.614	1335.6	1705.62	520.512	2146.27	1834.69	441.279	1318.96	1697.33	451.44	1158.85	837.576	313.321	2234.41	2340.72	259.726
PF3D7_0804600	1133.28	1054.6	239.45	960.746	1027.33	198.788	1117.17	843.73	103.861	919.722	1017.25	246.096	1113.89	732.113	238.138	999.996	1447.94	283.857
PF3D7_0804700	528.018	436.464	110.19	454.26	517.196	91.4426	447.887	372.385	68.8566	436.417	471.203	104.213	528.82	345.149	111.454	456.68	642.314	122.662
PF3D7_0804800	1.97785	0	0.534329	8.3043	9.34952	0	2.86302	6.5825	0	7.30927	10.5717	1.24266	11.0669	19.013	1.91458	0	38.7975	12.9325
PF3D7_0804900	459.215	475.993	129.979	395.919	386.304	96.7325	1012.32	399.579	89.2004	417.787	616.307	101.863	385.751	314.296	97.8975	539.417	673.04	127.614
PF3D7_0805000	1165.56	1434.11	334.299	1071.48	1226.23	244.792	2481.33	1119.99	259.492	927.877	1615.38	292.924	1031.39	811.338	241.605	1460.09	1677.55	314.39
PF3D7_0805100	91.8379	52.9377	10.3027	99.3398	70.8217	21.0384	63.0898	63.4605	10.8024	122.239	50.514	29.3393	108.871	115.102	33.752	54.7062	172.459	36.448
PF3D7_0805200	582.54	972.688	257.751	1036.13	623.384	237.652	1168.6	851.068	551.766	1106.07	763.539	149.859	975.297	1563.64	301.046	1023.89	1488.71	258.583
PF3D7_0805300	58.1548	60.2355	18.2209	95.6459	54.4928	7.59655	83.9324	55.8304	33.4332	127.804	64.9006	9.08043	103.332	78.6267	33.7767	62.7574	147.028	41.4127
PF3D7_0805400	793.661	1421.72	369.037	2427.13	849.999	203.71	2325.33	1311.17	794.408	2941.84	1550.02	166.615	1830.78	1913	640.474	1692.59	1912.88	433.918
PF3D7_0805500	413.289	436.056	122.496	353.725	446.618	110.287	419.64	398.093	51.4799	438.742	363.218	92.1308	405.802	319.714	97.6321	456.741	781.088	150.076
PF3D7_0805600	4352.18	5370.84	2319.5	10819.8	4567.8	1769.67	11300.1	6388.93	4247.92	16888.2	5793	1067.82	6529.83	5545	3464.92	7570.84	7486.9	725.967
PF3D7_0805700	824.194	842.162	202.848	669.75	797.524	168.274	843.314	744.804	136.821	652.177	733.208	153.101	664.644	725.574	186.361	810.406	1029.58	174.918
PF3D7_0805800	208.186	165.803	59.9744	138.364	228.539	116.019	150.679	171.574	22.8243	170.463	199.649	63.2306	110.415	97.7656	36.6759	167.759	437.507	29.8162
PF3D7_0805900	727.817	633.128	205.477	582.204	754.132	236.214	612.904	648.613	191.505	667.644	854.688	154.955	780.066	456.568	148.921	763.415	1334.07	208.475
PF3D7_0806000	155.691	140.088	45.0378	140.588	158.788	38.1143	101.879	115.934	50.9812	173.726	127.296	26.5763	154.474	130.372	35.9916	171.183	294.502	60.053
PF3D7_0806100	3.18914	3.34949	2.24007	2.81191	2.07287	2.29887	3.23149	1.32672	2.95096	3.68302	1.46109	1.60296	2.08186	3.30152	2.22273	1.6661	5.00409	2.70522
PF3D7_0806200	30.7828	24.2308	2.74895	47.6124	25.1274	1.1101	77.5579	29.0447	9.36476	46.7159	50.0795	12.4949	29.9895	40.4407	7.65954	26.6272	66.565	4.45495
PF3D7_0806300	168.169	129.259	31.6316	191.545	144.646	28.2552	326.346	124.562	69.0299	198.126	188.078	25.4217	181.356	179.332	83.0352	171.99	274.878	63.3708
PF3D7_0806400	426.327	273.794	77.2195	396.647	340.653	39.2875	731.083	312.391	78.449	454.304	369.924	53.2668	399.837	399.436	187.586	356.637	532.665	138.267
PF3D7_0806500	220.688	161.413	39.2874	212.634	187.689	23.2761	361.465	148.062	100.332	227.463	204.553	23.6436	214.134	198.091	83.9698	201.143	275.425	68.5321
PF3D7_0806600	539.421	547.332	139.928	786.269	469.605	95.2753	1264.81	454.133	264.148	951.58	706.943	102.735	750.097	666.711	281.819	677.244	1027.78	247.317
PF3D7_0806700	362.465	403.461	114.763	585.105	351.515	84.557	821.228	344.525	248.096	644.986	443.242	88.9663	519.771	487.109	177.269	525.277	700.191	148.84
PF3D7_0806800	22.4995	21.2779	5.74682	57.0239	14.5033	3.87035	26.3512	27.5697	0	106.203	25.6139	4.11233	45.0165	130.679	28.7493	28.3659	49.5649	12.6513
PF3D7_0806900	24.9626	27.2391	8.58301	160.072	38.8866	2.04479	9.85482	14.161	5.24959	382.631	38.9881	0.712894	153.431	228.217	97.9742	36.6446	63.8836	19.2497
PF3D7_0807000	278.841	356.392	106.719	658.551	226.551	114.285	489.126	394.728	116.466	840.84	462.798	85.1631	341.3	727.397	174.324	320.043	628.25	95.1321
PF3D7_0807100	244.152	254.363	85.6145	579.523	266.624	98.9659	351.647	241.848	182.87	748.128	293.799	53.6232	386.547	587.142	136.591	288.728	508.489	70.5306
PF3D7_0807200	523.639	388.677	120.133	273.95	524.283	230.297	297.782	506.567	110.558	219.815	410.152	105.096	205.408	198.214	51.4935	299.026	900.754	69.9543
PF3D7_0807300	2764.19	2103.05	637.777	1410.63	2653.69	559.684	2301.9	2099.2	375.268	1159.57	2531.18	541.799	2416.56	1434.75	376.468	2459.37	3015.52	445.488
PF3D7_0807400	2609.49	2237.3	467.148	1337.01	2449.55	476.531	2098.34	2199.19	477.932	997.963	2055.99	502.293	2104.72	1418.14	327.382	2171.51	2910.67	493.692
PF3D7_0807500	4.95599	8.26219	1.33889	5.54892	3.90459	0.744271	1.19567	4.12352	0	7.63133	5.04571	0	1.5406	4.88632	1.59915	4.70755	22.3768	6.71467
PF3D7_0807600	104.537	165.246	30.7413	224.493	95.186	23.6256	161.492	136.597	95.1437	249.21	93.9543	18.9501	171.003	216.695	61.2466	108.087	246.045	58.3894
PF3D7_0807700	379.688	449.112	89.3353	387.424	387.28	93.8935	390.176	397.463	158.03	438.145	324.697	70.6019	335.619	391.677	104.369	337.144	596.616	104.979
PF3D7_0807800	236.16	150.324	43.5001	96.1507	228.345	49.5712	212.362	209.145	8.27737	59.5054	145.491	24.1674	112.62	45.642	17.665	154.646	266.329	39.205
PF3D7_0807900	402.35	381.7	128.63	640.878	452.327	169.324	409.695	324.214	181.35	579.426	410.22	89.0927	413.922	641.928	142.177	454.455	776.901	89.6434
PF3D7_0808000	266.042	291.427	128.534	275.734	271.037	69.5497	351.908	322.687	203.436	206.63	304.111	41.738	248.692	163.276	53.9561	469.353	455.688	82.3463
PF3D7_0808100	328.601	364.316	90.1482	283.582	353.836	79.2704	343.664	339.583	109.035	274.643	415.528	78.746	300.948	291.306	68.5435	405.741	503.033	88.4073
PF3D7_0808200	182.534	217.146	66.968	155.172	205.062	36.5497	295.215	201.248	62.5561	142.27	203.046	17.9341	149.21	122.201	32.7214	237.6	237.883	42.7446
PF3D7_0808300	32.4732	43.3091	12.6719	53.0224	55.4321	8.94059	30.0318	15.0103	41.7332	115.006	68.8771	10.2012	99.2622	128.067	22.0041	41.1271	110.033	27.7369
PF3D7_0808400	468.261	395.732	168.254	360.77	434.669	178.241	456.359	387.034	114.4	499.729	500.339	95.1547	410.743	287.978	111.002	692.871	841.149	102.142
PF3D7_0809200	17.679	22.5959	13.0016	67.9048	12.7677	6.6374	180.322	23.1537	3.02938	39.0189	56.247	3.49681	57.3987	73.3533	11.409	51.9332	89.3399	23.1426
PF3D7_0809400	271.065	228.567	60.7741	235.28	261.66	62.545	225.526	276.542	21.0971	222.817	268.88	61.7562	221.602	236.783	57.4816	285.872	322.479	44.9481
PF3D7_0809500	12.3192	12.3225	1.10937	24.1378	4.85284	5.55013	11.8883	30.7497	0	34.1448	6.2711	0	38.2949	75.9125	10.3351	15.6022	81.962	21.7705
PF3D7_0809600	247.955	272.184	88.3918	299.59	263.602	110.505	357.742	282.804	106.947	406.871	263.681	65.5184	233.522	268.213	89.2318	286.005	499.658	56.0476
PF3D7_0809700	145.655	170.528	57.6829	206.399	150.615	44.3691	184.486	164.569	164.642	297.429	136.496	46.2765	226.131	261.308	86.3598	216.963	259.907	42.2666
PF3D7_0809800	886.26	968.899	342.002	714.651	1038.73	368.156	774.643	1220.23	299.688	1221.77	689.917	317.65	792.73	1298.67	313.967	1095.52	1453.69	116.409
PF3D7_0809900	84.8655	88.6533	20.8007	179.31	81.6896	15.2629	99.3172	92.8185	44.3299	192.855	144.496	16.77	204.239	232.039	56.3793	105.64	194.191	49.4675
PF3D7_0810000	644.388	862.573	115.204	982.754	615.938	121.676	805.893	760.857	109.607	879.884	419.681	119.077	684.889	1170.22	340.324	607.585	952.833	195.935
PF3D7_0810100	307.98	331.166	72.8023	478.446	282.072	43.3604	326.001	310.7	89.0556	586.863	340.991	45.9562	459.538	535.183	96.1463	358.363	360.713	76.8772
PF3D7_0810200	1264.19	1030.78	333.978	583.309	1402.48	507.828	1141.49	1234.07	152.634	551.178	841.8	502.071	590.539	582.776	168.815	1277.42	1967.31	147.94
PF3D7_0810300	25.0408	34.4403	3.38247	22.9988	19.4202	4.23059	27.7521	8.46407	0	11.5675	22.7057	8.84972	21.163	28.9322	4.54496	11.8928	56.2526	14.5203
PF3D7_0810400	187.745	254.202	21.4068	115.694	148.478	27.9804	138.984	185.907	39.6327	70.5696	63.7752	45.7479	101.19	120.354	34.6895	142.396	271.658	62.5723
PF3D7_0810500	360.255	431.286	150.586	350.157	387.19	150.164	480.422	408.31	223.108	289.594	396.379	102.478	628.275	258.003	69.4717	680.35	1059.57	203.025
PF3D7_0810600	191.784	140.557	30.7903	102.624	203.387	48.4606	77.8516	160.712	16.9414	88.3825	131.064	35.3722	89.2124	114.401	30.661	104.346	254.338	36.3189
PF3D7_0810700	1396.75	1436.61	410.974	1820.54	1334.87	381.669	1246.08	1705.31	421.446	1509.26	1245.06	278.531	1472.46	1708.67	498.503	1695.91	1875.85	243.615
PF3D7_0810800	70.134	61.0023	20.4299	96.7903	74.2341	20.0574	128.447	63.4275	36.6803	100.293	61.4692	11.1119	64.8359	83.8796	24.2044	60.8253	111.258	17.0284
PF3D7_0810900	651.742	898.721	118.84	753.435	602.328	198.746	377.008	876.129	172.963	428.29	348.263	269.334	533.417	798.003	179.98	574.09	970.836	124.866
PF3D7_0811000	9.87019	8.83358	2.38581	9.16074	9.82263	2.34042	4.51184	4.75447	2.40343	4.79946	3.96666	0.326385	2.42227	7.29858	2.01147	7.89508	15.559	2.84591
PF3D7_0811100	826.478	827.496	147.058	513.319	799.643	146.499	531.844	810.329	147.493	354.176	527.015	127.688	431.826	343.585	116.804	534.468	899.636	153.38
PF3D7_0811200	120.15	83.6711	34.411	83.0137	129.859	34.774	137.872	101.55	61.5693	135.947	123.97	21.9777	108.502	130.457	29.2975	109.432	187.373	27.6835
PF3D7_0811300	358.297	346.487	91.7432	385.117	311.758	64.3503	535.88	336.918	167.455	421.92	389.329	52.959	417.5	472.591	122.227	375.639	535.872	114.274
PF3D7_0811400	148.68	147.303	21.8048	149.821	158.972	26.7937	150.142	104.855	13.1024	192.31	124.341	18.2379	223.827	206.273	45.9186	70.6133	387.046	102.221
PF3D7_0811500	111.453	74.1642	9.05842	95.9696	89.8547	11.9149	89.5533	69.9418	10.9247	111.26	80.7756	20.77	110.103	108.955	27.0634	50.69	250.815	71.6902
PF3D7_0811600	389.158	349.018	75.9885	288.817	421.188	126.402	242.234	362.894	75.7745	292.434	454.292	124.824	399.44	287.239	70.7925	297.614	729.359	116.718
PF3D7_0811700	30.3195	35.6173	12.858	98.8802	38.3307	5.55921	51.0334	46.3466	44.0399	89.573	109.834	3.76557	133.484	167.628	22.1829	65.9712	123.029	35.4506
PF3D7_0811800	29.3314	16.87	4.16013	28.9408	41.5958	3.96438	26.5365	12.2023	3.39259	13.5495	13.4381	2.76428	46.5009	37.9563	7.52418	15.3236	69.0408	19.0492
PF3D7_0811900	49.4547	55.6971	13.7564	51.68	41.1275	14.8538	71.0574	60.6546	32.2023	55.1673	72.4479	10.3572	64.5677	65.8253	17.2342	53.239	91.7556	15.7314
PF3D7_0812000	44.0154	92.5469	13.5898	122.952	52.0164	10.5221	79.9677	85.9496	41.5593	112.037	70.6478	7.90124	128.168	169.38	33.2164	65.6998	124.431	30.955
PF3D7_0812100	5572.05	6824.2	2262.82	10303.9	5899.77	1263.68	20471.9	6772.39	5277.74	10857.9	10242.2	1065.13	13413.3	10078.7	2430.25	9850.97	13442.1	3217.02
PF3D7_0812200	294.9	369.522	65.2884	764.364	276.792	84.4169	268.919	434.039	261.054	894.087	252.818	60.1999	620.519	861.242	252.489	260.903	633.106	126.619
PF3D7_0812220	23.4651	19.0705	6.33925	39.4087	29.4637	2.64292	20.1677	19.5236	0	50.1332	24.6364	8.29285	43.7656	74.8281	11.3573	29.2541	37.4745	9.84858
PF3D7_0812300	272.515	215.643	51.1822	371.472	260.289	58.8651	324.903	230.623	34.5428	369.039	245.855	46.909	296.785	333.325	89.7997	242.898	423.988	82.4642
PF3D7_0812400	1221.65	1060.05	323.21	1610.74	1210.41	333.364	2008.45	1150.48	233.828	1478.88	1713.09	274.373	1581.14	1430.08	427.928	1302.18	1924.08	307.997
PF3D7_0812500	236.492	149.309	44.2128	306.568	233.255	30.1814	203.707	173.949	18.7212	341.448	301.425	21.4686	353.04	457.802	68.33	139.224	320.327	76.5942
PF3D7_0812600	49.9528	34.1873	7.81293	44.1545	62.1401	7.10688	17.1257	15.3123	0	21.861	12.0451	3.30365	22.0663	34.9938	7.63498	12.4865	58.9545	12.5446
PF3D7_0812700	2.28375	1.37061	1.48072	3.06837	2.69888	2.46934	0.330582	0.760056	8.45274	0	2.44134	2.29576	0.851899	4.3907	0.707422	2.16926	6.66663	4.19729
PF3D7_0812800	0	0	0	1.23996	3.49006	0	0	2.45717	0	0	0	7.42191	0	12.0108	1.1435	0	2.08759	2.08759
PF3D7_0812900	282.2	208.904	1575.8	233.219	308.313	1677.43	266.941	228.335	926.178	267.518	220.311	1131.97	171.558	237.091	868.191	313.175	540.65	485.172
PF3D7_0813000	6.46757	3.77376	20.9671	2.41378	5.94473	15.5404	4.03089	3.43798	0	2.6557	1.64616	28.896	0.8377	4.38395	12.2431	5.63141	6.298	9.65161
PF3D7_0813100	108.118	164.578	553.078	283.428	101.833	251.974	5.53064	235.918	324.952	138.493	228.427	550.788	415.135	376.54	617.444	164.935	508.567	1782.29
PF3D7_0813200	29.8662	22.6631	164.709	23.9264	41.3805	54.4408	31.3063	29.1338	101.648	20.9327	33.8145	96.6266	40.3377	36.0464	113.782	33.5863	34.2367	82.5062
PF3D7_0813300	188.296	183.228	880.263	193.924	176.568	1261.43	86.1647	212.296	429.271	180.899	276.618	1138.46	231.905	185.649	643.503	170.757	662.824	1389.87
PF3D7_0813400	441.787	328.529	1012.35	213.949	452.61	1577.58	100.95	377.635	145.08	145.46	509.562	2250.93	337.212	290.935	790.744	292.43	667.897	1094
PF3D7_0813500	519.536	380.301	1500.74	303.828	572.008	2532.84	142.881	450.518	170.103	206.512	674.735	2986.2	486.84	406.728	1017.89	395.469	1011.39	1512.72
PF3D7_0813600	1638.53	1456.99	4498.26	1196.57	1639.46	6239.26	308.589	1454.66	563.6	1049.57	2130.83	12676.9	2505.25	1416.38	4107.38	1137.7	3910.87	9404.23
PF3D7_0813700	580.563	543.056	2435.33	481.142	618.635	3116.28	404.536	502.687	1579.02	557.698	629.831	3195.85	574.403	460.343	1736.77	613.615	1397.98	2475.65
PF3D7_0813800	59.0151	73.1862	179.606	76.1049	59.4236	156.272	105.912	62.8808	869.262	31.7127	52.1898	290.574	38.1879	49.8733	158.557	46.3326	84.1902	180.489
PF3D7_0813900	13.3812	11.154	32.1334	9.36381	14.935	10.7175	9.68491	9.27792	0	10.9891	7.37935	29.8924	1.38654	8.79538	34.5417	6.3552	17.3933	58.8555
PF3D7_0814000	3.99233	0.998348	10.7855	4.19059	1.76927	0	1.80596	1.66086	0	1.84424	1.52422	5.01666	1.39617	2.58313	7.72924	1.8961	3.8804	15.5216
PF3D7_0814100	211.245	130.978	938.123	139.116	156.455	281.604	146.086	142.656	749.741	81.5426	125.948	276.354	199.024	90.9422	555.758	210.963	357.801	1149.6
PF3D7_0814200	245.456	204.818	1171.39	186.85	235.334	371.346	273.531	250.33	1570.24	116.387	276.013	452.587	394.829	167.099	777.767	333.074	476.575	1534.95
PF3D7_0814300	54.5696	77.926	155.958	40.6987	49.6396	291.786	41.5746	64.2965	292.334	26.0374	28.5097	312.177	27.9559	49.7097	181.826	41.3479	135.757	251.24
PF3D7_0814400	41.2149	56.6063	178.837	46.0571	42.1502	207.967	59.4308	45.1071	457.641	40.4214	58.463	235.842	49.9664	51.6931	213.109	41.8592	118.776	267.137
PF3D7_0814500	2.69837	2.69909	9.20819	6.20142	3.86022	11.2611	2.87811	2.00879	10.513	7.61022	2.92796	1.42767	6.88702	11.1318	29.9149	3.64231	12.5532	38.9518
PF3D7_0814600	3.28303	4.92586	70.9545	45.2584	6.46635	41.4147	2.9702	3.86972	121.513	103.886	8.35616	22.002	48.4761	85.7773	355.937	22.6088	50.7728	161.677
PF3D7_0814700	1.75558	6.673	7.58851	1.47422	2.07471	0	3.04954	1.75283	155.949	2.91954	0.804314	14.1185	1.6372	1.03854	5.43816	2.66813	4.21937	16.8775
PF3D7_0814900	274.086	281.203	1552.34	328.863	279.1	948.822	643.741	329.001	2125.16	272.743	453.729	903.906	434.931	267.964	1075.54	366.852	564.967	1311.05
PF3D7_0815000	203.949	179.498	995.406	206.492	202.3	717.418	431.976	230.586	1768.16	203.987	323.153	575.662	276.727	195.421	771.203	285.061	442.797	1053.77
PF3D7_0815100	1.21488	1.10473	5.7287	6.3065	1.95779	5.57288	0.639486	0.91892	0	12.1425	0.590325	6.66147	7.41571	9.96352	46.5275	2.09814	9.20028	31.2282
PF3D7_0815200	3.43759	3.3157	6.36813	7.11351	3.48211	12.3898	1.51059	2.55372	36.3525	5.10421	4.03104	23.4492	5.7246	12.165	32.3255	2.68218	13.5984	42.0038
PF3D7_0815300	181.872	159.317	549.827	126.938	192.104	1073.9	106.705	146.925	283.292	190.759	107.077	703.469	105.537	102.751	587.929	108.361	376.877	433.607
PF3D7_0815400	206.212	218.992	694.561	407.045	196.224	530.882	304.8	279.644	2279.82	576.502	237.722	424.017	350.273	472.803	2142.37	149.45	393.494	1043.09
PF3D7_0815500	46.2282	22.7916	87.126	28.3325	48.9353	55.2757	25.0543	29.1664	64.873	48.1751	33.7932	24.2268	67.4247	41.1501	166.273	19.7703	108.291	377.887
PF3D7_0815600	190.341	262.54	351.616	111.379	167.64	418.839	87.0081	156.368	444.947	55.1626	101.585	914.412	102.766	112.599	415.827	99.3443	346.047	965.35
PF3D7_0815700	720.829	605.127	1696.8	410.472	698.586	1884.37	335.224	512.46	1066.76	340.04	513.215	2711.89	613.895	401.311	1399.89	468.965	1214.93	2975.35
PF3D7_0815800	235.628	252.681	822.372	193.274	237.479	866.838	183.047	222.896	635.218	156.388	214.432	1046.97	210.914	175.975	670.72	213.934	458.886	968.706
PF3D7_0815900	246.938	253.47	765.614	129.193	257.448	1005.35	211.945	206.669	346.93	90.481	167.825	927.638	109.567	81.1422	358.433	216.292	419.153	671.264
PF3D7_0816000	84.131	72.3194	427.107	56.481	75.8627	565.392	92.7645	76.1971	259.492	78.9424	70.7649	257.685	38.003	59.7811	242.283	74.5028	183.783	169.739
PF3D7_0816100	72.4414	73.6201	373.249	46.7184	93.1433	171.278	91.8591	77.1497	514.799	61.0383	65.935	99.0386	73.5014	38.997	280.048	84.7739	142.367	398.19
PF3D7_0816200	24.1251	29.7793	104.281	14.6551	26.084	85.1021	21.5476	30.3226	0	13.2785	17.2455	30.96	21.0622	14.4234	87.4509	28.2789	51.3914	120.464
PF3D7_0816300	327.043	332.198	1613.53	445.433	315.665	1080.83	689.517	385.114	1707.59	300.46	374.502	854.959	363.193	409.54	1533.62	400.956	597.245	1308.15
PF3D7_0816400	1.38196	0.921552	7.96469	0.773648	5.4439	9.96178	1.33363	1.14983	0	1.27678	1.75872	4.63076	0.85918	4.0876	2.85387	1.75024	4.11858	6.51256
PF3D7_0816500	21.1847	38.6413	131.97	54.4147	30.19	103.303	53.2141	50.8051	368.989	50.6579	35.2069	106.481	76.1194	51.603	245.12	43.2047	104.225	313.596
PF3D7_0816600	216.693	242.12	1060.64	225.827	223.017	1485.11	295.606	219.736	1445.38	319.224	238.624	969.269	154.775	190.674	960.556	241.872	498.985	510.825
PF3D7_0816700	1.49712	3.7438	3.23566	0	4.42317	10.7919	1.08357	0.622823	0	6.2243	0	7.52499	0.698084	4.98176	9.27509	2.13311	5.34371	10.5829
PF3D7_0816800	22.9215	13.6326	68.2835	69.7084	25.9899	53.5875	4.25956	17.0095	0	112.753	20.8135	12.4552	100.813	90.7024	473.989	12.0631	112.365	395.874
PF3D7_0816900	83.188	59.38	160.376	105.603	63.6936	84.4586	26.0058	70.8394	318.019	98.8672	28.3307	94.226	75.7572	190.029	517.792	34.1298	91.2379	280.493
PF3D7_0817000	5.25145	3.04112	10.7523	4.1777	3.59297	33.87	3.80084	1.83972	0	4.85177	1.68837	25.0061	3.09305	3.27008	22.2602	2.62537	11.9843	14.0671
PF3D7_0817100	81.8499	57.7384	231.005	53.2644	82.4721	540.453	45.8152	65.4032	38.4086	46.0194	57.7445	325.992	69.4354	70.9796	203.315	52.858	218.737	334.496
PF3D7_0817200	35.976	35.4445	105.23	42.5895	28.77	134.54	31.0307	38.9354	170.2	39.1108	20.5512	106.049	32.9194	49.5051	187.69	28.1346	79.4297	183.178
PF3D7_0817300	879.023	1027.68	5213.01	1543	933.47	3479.9	2177.72	845.805	5524.19	2179.33	911.242	2785.57	959.024	1260.71	6291.3	1260.31	1400.19	2120.84
PF3D7_0817400	45.1565	43.5657	246.19	89.9052	41.4869	185.854	58.7238	45.8129	248.008	120.18	73.41	188.898	126.47	96.0806	434.074	54.5154	178.881	529.671
PF3D7_0817500	162.269	184.92	861.729	232.619	144.509	852.214	294.872	184.195	1887.6	204.532	230.109	937.954	283.197	224.554	969.397	204.228	532.999	1279.78
PF3D7_0817600	74.1006	98.8644	475.611	129.713	78.9721	522.854	167.053	85.5887	737.451	197.73	91.7099	317.315	95.7223	107.354	535.355	114.51	214.427	334.855
PF3D7_0817700	316.112	393.171	1532.31	642.38	326.45	1278.69	602.83	414.713	3662.1	693.507	413.177	981.514	522.864	662.535	2729.81	375.486	617.874	1192.81
PF3D7_0817800	838.824	1142.91	4379.79	1757.67	801.381	2542.97	1539.07	1045.26	25679.1	3320.84	752.745	2423.32	1027.17	2144.87	7849.76	990.384	2295.45	6638.83
PF3D7_0817900	80.8446	132.621	414.682	118.577	67.5152	287.497	202.065	150.673	3670.52	214.116	92.1851	314.244	115.603	185.72	804.707	111.604	255.509	734.538
PF3D7_0818000	60.1097	41.0474	248.582	21.8405	69.6702	252.062	50.408	38.4714	42.7849	34.9763	36.6304	156.875	20.7516	28.6351	119.955	49.9594	96.3134	133.191
PF3D7_0818100	258.583	219.444	549.786	96.8983	278.172	997.583	54.7134	183.699	177.649	135.064	163.242	1497.74	168.97	123.777	504.262	132.593	512.763	1053.47
PF3D7_0818200	5.32816	4.91962	8.85807	4.81839	7.74979	20.6811	4.15301	4.09216	151.699	9.84529	3.12959	28.841	6.87997	8.18297	34.279	6.61832	15.6003	41.72
PF3D7_0818300	17.1008	7.49562	21.5941	14.1987	18.6199	12.4655	5.7018	8.63293	85.341	12.4264	11.1505	11.5893	35.2999	29.1269	68.4472	5.84039	43.4559	161.358
PF3D7_0818400	13.0001	9.21089	11.7069	12.736	17.2837	7.80923	5.8807	10.8165	0	9.50848	6.20413	10.8904	22.2264	16.4223	46.9814	8.74682	27.2236	101.085
PF3D7_0818500	2.24568	1.12314	9.70697	3.77153	1.99042	24.2818	1.21902	0.934235	0	0	0.428688	11.2875	1.04713	3.73632	8.6954	2.13311	10.8328	19.0492
PF3D7_0818600	339.387	456.551	1674.6	654.529	328.768	1284.77	573.672	369.402	2712.46	950.86	406.379	1076.45	484.705	667.128	3185.86	426.115	817.605	1985.65
PF3D7_0818700	432.492	448.552	2336.91	362.733	467.399	1922.87	586.532	480.893	3233.48	434.644	411.204	1373.09	317.258	370.669	1578.95	513.285	764.961	1136.98
PF3D7_0818800	19.8956	16.0396	101.402	16.2082	24.565	111.308	20.2028	14.8242	21.9818	14.2662	25.6221	47.7619	16.6155	17.5665	45.0723	21.4369	52.8063	99.9166
PF3D7_0818900	139.49	158.925	517.651	135.561	124.238	302.878	211.398	132.053	755.544	94.612	111.317	446.322	104.543	100.254	496.376	148.494	195.847	480.509
PF3D7_0819000	136.505	145.485	401.753	104.57	126.999	340.611	205.909	122.654	461.517	86.7803	104.545	333.161	85.9886	89.0499	474.173	127.246	193.417	433.058
PF3D7_0819100	3.64165	4.37115	20.4633	5.8102	3.87326	31.5008	5.00787	4.84792	242.616	10.7664	5.56136	36.6081	6.11295	4.84712	29.3293	11.0691	11.4791	14.4156
PF3D7_0819200	131.994	110.211	503.788	87.0406	137.736	452.209	136.79	120.951	412.523	80.1712	143.462	380.94	104.385	71.8198	305.79	130.52	238.546	501.977
PF3D7_0819300	122.248	113.295	381.584	66.4137	113.233	311.849	115.756	98.7927	259.865	59.0474	93.3456	387.148	75.2967	56.4218	252.666	99.4471	186.346	433.534
PF3D7_0819400	16.4569	22.3874	32.7221	11.3319	16.1422	29.6572	7.74217	16.0203	60.9113	7.29812	7.16269	74.4457	12.2777	8.76181	46.8994	8.91021	41.034	134.479
PF3D7_0819500	50.9718	41.2341	45.7507	22.9216	31.2708	106.413	7.86221	34.067	41.2371	9.77875	18.9287	142.8	30.391	22.2441	61.2587	14.5515	100.831	296.912
PF3D7_0819600	74.4469	57.0136	289.952	47.8632	81.5644	324.224	29.1863	81.6212	28.7028	44.4209	69.2809	471.638	41.2221	53.9034	229.408	73.6614	111.48	121.696
PF3D7_0819700	285.885	282.377	759.08	185.664	258.847	1215.21	104.056	299.452	540.802	104.046	191.035	2492.83	126.876	183.064	934.246	214.206	443.042	556.958
PF3D7_0819800	284.515	327.597	1280.08	293.585	294.464	1111.21	428.126	311.58	1868.84	329.089	259.601	825.965	243.141	205.578	1137.02	314.653	496.496	874.777
PF3D7_0819900	347.983	270.726	1240.8	242.034	336.468	582.764	278.149	224.216	1214.25	272.787	163.722	977.594	213.067	298.906	1063.41	261.538	460.417	1258.91
PF3D7_0820000	921.129	909.78	3359.96	990.862	916.539	2357.54	1184.01	892.732	2363.55	971.84	755.71	3155.6	1011.71	1147.9	4494.95	929.713	1507.52	3672.52
PF3D7_0820100	100.906	192.881	297.68	113.649	85.6325	425.202	117.459	123.568	1507.22	55.3271	21.2629	430.429	30.9949	95.207	587.113	98.4075	208.108	407.23
PF3D7_0820200	56.176	56.0281	259.009	26.9363	56.1889	340.386	41.4835	59.0685	241.069	25.5742	34.5644	204.607	31.4327	19.5056	99.364	56.9173	122.274	148.711
PF3D7_0820300	59.5143	57.2473	247.385	52.0398	58.7143	401.164	13.3417	61.3491	51.9829	53.2006	75.2034	465.912	84.152	59.4566	188.16	52.0284	203.666	413.498
PF3D7_0820400	151.988	256.615	670.014	188.456	159.234	386.955	246.535	233.544	2377.86	90.4267	106.013	290.404	113.793	83.2153	335.239	167.099	232.217	541.912
PF3D7_0820500	26.2848	21.8677	95.0441	21.4354	25.3878	122.064	25.1521	22.9211	187.09	7.35533	15.3423	60.9762	12.374	16.7266	43.8419	13.8039	44.8978	57.5273
PF3D7_0820600	701.835	1120.3	5711.79	1544.94	709.01	2542.35	2514.52	1138.98	9011.8	1432.46	973.438	2316.9	1192.4	1503.79	6046.14	1511.14	1625.65	3960.23
PF3D7_0820700	3.00865	1.86794	13.0049	2.17798	4.4138	11.2178	1.20142	1.89904	7.67987	2.49212	1.42593	10.4292	2.61227	3.60566	15.4258	0.98546	5.51791	10.8538
PF3D7_0820800	87.6064	92.7767	540.074	93.1758	99.3215	392.789	83.8423	101.872	732.501	108.487	73.0396	248.021	90.6808	67.1227	373.955	98.7549	200.974	411.109
PF3D7_0820900	53.6572	50.5948	128.819	42.532	46.2859	103.964	12.6648	45.2698	207.454	26.6497	38.5183	191.021	45.6406	42.8615	130.004	30.7103	94.0222	272.125
PF3D7_0821000	102.769	106.356	444.221	110.729	94.7365	262.527	124.525	106.405	542.288	95.3346	132.332	231.448	143.076	138.522	470.706	114.517	261.376	782.979
PF3D7_0821100	123.51	111.693	420.811	60.9684	121.011	732.207	99.9199	125.405	842.22	41.8295	56.9619	300.672	26.471	61.4941	165.68	52.9216	220.031	147.917
PF3D7_0821200	0	1.12314	4.85349	0.471442	1.32695	4.04697	0.40634	0.467117	0	1.03738	0.428688	0	1.04713	2.07573	12.1736	0.533278	1.4086	1.58744
PF3D7_0821300	54.269	38.2593	242.63	39.94	61.1987	152.181	45.1206	57.759	128.7	44.4019	49.9728	108.61	51.0727	60.3321	252.736	49.4252	70.8767	131.326
PF3D7_0821400	9.48577	4.31286	14.9099	5.79308	16.3056	6.21615	1.87241	7.17492	0	7.1704	0.658465	0	8.84611	8.92731	29.3835	2.45734	15.5743	56.0809
PF3D7_0821500	8.85441	15.4031	16.6405	10.9913	10.4639	2.77507	0.557266	10.8905	85.4934	4.97944	4.99728	15.48	15.4376	9.67885	40.5454	2.55973	35.2545	138.243
PF3D7_0821600	13.0948	5.75048	35.204	17.567	13.2105	20.7205	1.73372	6.90919	11.8213	32.7537	6.46271	8.02666	27.1043	27.5141	117.732	11.0732	39.7227	138.17
PF3D7_0821700	9.23939	2.31046	33.281	7.11204	3.63963	33.3008	7.24446	4.48433	56.9956	8.53619	2.35166	7.73999	10.0524	5.69344	21.4652	8.04487	15.9449	30.4788
PF3D7_0821800	25.2847	19.967	57.5228	25.7023	23.5902	47.9641	34.6744	26.5738	0	7.37695	25.4037	53.511	17.3745	18.697	115.423	26.5454	27.983	63.9678
PF3D7_0821900	33.9348	26.9554	94.9126	23.4673	33.0263	21.5839	36.8415	21.5912	147.766	14.7539	18.2907	70.2332	18.6156	14.7608	111.301	26.5454	31.5005	104.418
PF3D7_0822000	11.556	10.9906	41.7622	10.8175	11.4178	23.215	17.6876	12.4521	0	6.12585	9.1132	11.4263	12.1901	7.84474	42.2514	10.6168	15.8473	40.1741
PF3D7_0822100	26.1455	27.0701	57.4983	16.1775	22.225	36.3711	35.5228	24.0436	101.864	12.7135	17.5124	23.0553	16.6827	17.2984	56.8346	23.9635	23.3594	57.0666
PF3D7_0822200	22.543	22.4777	78.9406	14.9164	21.4982	33.4257	26.9007	19.6468	63.3703	11.2046	14.5442	37.2913	13.106	13.6627	65.4106	23.7169	29.3345	83.9124
PF3D7_0822300	134.741	120.657	460.388	85.1289	103.123	185.004	162.536	130.259	664.949	62.8358	78.3887	335.4	81.3766	67.3724	306.078	121.892	167.803	486.209
PF3D7_0822400	90.0856	87.4528	372.174	65.6108	87.1046	221.777	94.3577	84.8984	458.774	44.1708	67.2662	193.579	71.2131	50.4109	252.999	101.548	133.206	311.046
PF3D7_0822500	26.9482	21.0252	135.121	20.3663	15.9234	31.0807	23.0151	26.0091	39.8969	18.9219	15.6385	54.1799	19.0996	19.13	73.4587	30.7168	29.1053	85.3405
PF3D7_0822600	101.552	109.24	385.622	81.1078	103.418	744.302	74.3217	106.562	409.468	92.7749	79.384	537.522	58.7272	68.4861	307.542	69.2475	286.234	400.635
PF3D7_0822700	9.43302	10.1684	22.1685	61.5238	11.7971	23.7661	5.36907	12.0395	20.3383	103.735	4.33569	11.9684	70.3754	19.0974	459.578	6.08942	56.1136	200.689
PF3D7_0822800	53.3989	39.1475	81.3594	53.7531	59.97	46.6211	118.826	41.3938	0	13.7892	147.142	20.8384	48.2515	112.572	15.4109	57.338	77.0999	30.4788
PF3D7_0822900	128.07	133.116	512.276	99.5196	118.16	651.091	140.431	126.919	970.465	84.3006	103.664	425.239	103.567	112.367	691.45	89.6598	188.777	713.595
PF3D7_0823000	2.02162	2.02216	0.786461	21.3899	1.91129	1.31155	0.702331	1.81661	4.48953	6.79864	0.926198	0.609677	11.6134	9.20859	5.44816	0.768112	6.97058	5.65903
PF3D7_0823100	4.68665	6.09426	10.6355	11.0194	4.43086	66.7223	3.73126	3.11953	0	11.2579	21.4717	45.9352	41.0837	2.4259	10.5252	9.79376	122.71	55.9882
PF3D7_0823200	0	0	0.405866	0	0	0	0.543675	0.312497	13.9014	0.693999	0	0	0.350258	0.833186	0.290857	0.713514	0	0
PF3D7_0823300	6.83815	5.44256	0.715111	17.7206	8.16807	8.0829	3.77846	6.60719	5.44296	7.81222	2.86338	3.32619	11.5884	14.8433	8.31342	1.04764	11.1495	3.06659
PF3D7_0823400	52.9165	59.2474	7.76558	94.3569	51.7269	78.0943	45.2343	56.5297	20.15	147.673	67.5093	45.4236	59.9083	56.8424	157.508	7.0328	87.946	9.85172
PF3D7_0823500	5.1432	3.21536	3.47367	10.4373	5.57161	10.041	7.7552	6.06231	0	5.14773	2.45452	2.15427	17.5867	13.628	5.47654	1.83202	22.6142	12.5732
PF3D7_0823600	17.0982	15.3677	2.94556	51.3969	16.6921	8.48469	5.20115	15.8756	0	28.3886	9.4607	2.49103	37.2054	59.5521	29.7443	2.35378	21.0966	12.6119
PF3D7_0823700	1.60885	0	3.47712	0	0	2.89932	1.16444	0	0	0	0	0	3.00072	3.56902	0	0	11.9975	9.09814
PF3D7_0823800	1.64318	0.657449	0	0.413949	1.35931	0.88836	0.356786	0.683587	3.04092	0.607249	0.12547	0	0.919427	5.34628	0.636249	1.56081	1.58528	0.696923
PF3D7_0823900	157.128	171.365	120.135	122.013	160.132	342.229	59.9192	192.868	181.35	102.711	75.3416	219.097	98.0031	100.197	128.746	88.5876	473.842	131.613
PF3D7_0824000	292.428	271.689	232.679	285.666	285.675	179.589	84.0038	286.264	123.443	368.528	231.95	200.157	349.346	419.257	359.731	205.412	524.079	344.489
PF3D7_0824100	11.1236	6.62295	6.58261	14.2336	15.3365	5.25013	2.68364	12.5605	14.704	14.4367	7.68479	10.6496	9.38554	24.6762	14.357	6.54084	16.6703	11.4202
PF3D7_0824200	131.938	155.359	190.412	405.837	125.349	111.027	22.8157	225.93	122.351	284.249	335.232	169.041	559.271	513.462	288.863	210.512	642.238	531.211
PF3D7_0824300	57.3781	52.5177	44.9982	24.091	47.5645	39.905	50.6004	55.6196	51.5464	20.2008	30.9453	28.7	26.3648	24.8187	29.0116	56.0892	64.8118	24.9067
PF3D7_0824400	37.893	32.3833	28.8227	14.8287	39.5639	18.2321	34.6152	32.1402	23.8292	14.4455	17.1358	12.4817	13.7234	16.3225	16.8091	32.3243	41.5073	23.2752
PF3D7_0824500	6.91719	9.80196	5.29471	3.87238	6.81215	4.15518	4.79785	7.43391	42.6705	2.6628	1.98068	4.34598	4.56927	6.3937	6.02633	3.28522	15.9718	11.8166
PF3D7_0824600	954.794	797.557	1835.45	838.382	915.088	1076.77	908.156	916.348	1240.24	786.267	799.961	2781.25	858.031	745.734	2789.42	807.993	662.941	2586.17
PF3D7_0824700	772.971	910.554	1114.77	695.034	833.082	1456.75	748.887	973.501	874.222	823.841	859.152	1314.62	698.395	672.597	1832.78	1045.03	688.239	2631.49
PF3D7_0824800	397.323	338.156	106.359	359.161	359.118	113.936	394.974	316.888	85.9174	348.132	349.407	78.2787	519.545	328.632	124.527	296.103	930.202	196.131
PF3D7_0824900	1050.07	1090	324.108	1077.88	1089.49	266.282	1433.24	940.197	431.979	1058.65	954.657	206.149	1089.85	934.759	364.429	1010.61	1923.59	374.914
PF3D7_0825000	232.289	196.799	106.759	230.451	234.576	158.437	254.997	252.738	99.4428	187.694	239.509	107.872	251.944	230.507	72.2454	242.045	726.967	83.8852
PF3D7_0825100	46.691	48.4332	7.47489	27.5907	51.0911	1.0388	36.2968	11.5106	21.3352	59.1142	19.8068	1.44866	27.4156	29.411	26.7837	22.9965	151.028	49.3039
PF3D7_0825200	459.743	352.693	186.655	330.441	490.364	126.383	607.689	414.935	180.257	388.757	429.886	84.8601	566.81	352.925	137.283	549.571	1276.99	299.279
PF3D7_0825300	8.6813	10.8545	2.34531	20.0474	17.9539	3.91117	4.71245	12.6404	0	12.0309	9.94326	9.09059	12.1438	14.4438	3.36144	6.18459	24.0068	4.09111
PF3D7_0825400	1086.01	1161.78	223.26	599.674	894.895	152.166	487.608	1060.54	315.851	557.698	654.35	137.707	806.705	544.008	196.168	785.838	1536.59	360.03
PF3D7_0825500	140.421	169.678	29.3517	81.336	151.411	35.403	110.906	124.509	37.9368	91.3819	75.9165	24.0418	97.9751	78.8239	38.6291	103.201	246.406	46.7325
PF3D7_0825600	485.068	481.436	196.397	520.998	582.13	162.632	851.84	438.004	255.155	823.345	643.152	103.95	462.878	539.42	196.071	453.608	849.388	120.497
PF3D7_0825700	70.8051	80.3376	30.8339	115.365	94.9159	33.6454	169.802	63.3082	84.7483	109.352	137.987	21.247	90.6687	80.4896	37.646	104.397	161.446	20.1698
PF3D7_0825800	194.606	172.949	54.4633	139.724	180.394	58.6675	224.627	167.937	89.2548	153.059	149.701	56.3617	153.822	143.368	59.759	199.281	390.274	71.4239
PF3D7_0825900	2935.24	2926.9	887.138	3124.53	3062.08	827.561	2677.66	3236.73	540.922	2616.32	3444.17	968.954	3650.06	4290	986.009	2916.17	5098.22	871.845
PF3D7_0826000	485.757	525.044	159.681	560.464	465.892	138.611	569.865	546.377	161.56	525.452	595.103	170.669	568.179	743.671	198.762	520.064	928.945	171.037
PF3D7_0826100	295.301	257.281	76.6661	230.97	285.954	71.8055	182.131	258.851	47.1315	206.932	263.277	77.4359	289.182	253.819	79.5605	247	520.311	101.631
PF3D7_0826200	156.058	175.948	48.6797	219.312	152.738	51.5435	164.186	153.493	119.095	154.586	130.628	35.0417	134.532	182.417	74.616	141.104	365.404	70.2578
PF3D7_0826300	44.954	47.1417	11.4917	47.4909	59.1236	12.1954	46.1806	34.9898	22.3637	62.9687	58.1324	10.9332	52.0651	55.76	19.8395	39.2569	88.8647	17.4262
PF3D7_0826400	47.7949	48.8249	10.6227	56.3595	54.0795	7.33037	35.3286	27.9213	18.8193	68.5848	79.9787	3.40754	69.2288	96.2514	25.9878	30.91	108.252	28.7535
PF3D7_0826500	616.052	435.105	151.596	239.832	626.664	128.82	376.564	520.074	36.0786	199.028	454.773	170.665	368.613	202.003	96.7489	471.515	723.92	112.487
PF3D7_0826600	1705.62	1344.07	471.822	897.979	1698.34	533.674	1035.07	1421.06	115.226	493.99	1426.28	660.134	1138.79	590.473	251.934	1409.42	2649.07	349.35
PF3D7_0826700	880.308	1054.26	286.176	1082.01	835.094	362.129	603.912	1313.74	880.441	899.066	794.121	301.836	1006.17	1215.55	385.174	789.725	2388.08	433.899
PF3D7_0826900	429.024	416.251	87.092	463.042	360.846	113.767	271.04	410.557	74.1775	308.686	316.116	133.111	332.01	403.622	147.108	279.021	816.392	158.364
PF3D7_0827000	54.8991	59.1765	28.1728	66.3088	56.2874	42.6156	62.4138	57.3577	46.3918	92.8724	76.3743	13.86	53.3011	60.8006	27.1135	64.5291	184.197	18.7834
PF3D7_0827100	68.9319	90.9311	20.7471	165.106	57.4062	9.03187	7.53386	115.091	29.9655	45.3065	137.062	26.9349	135.47	210.217	21.2571	77.3413	116.374	29.7593
PF3D7_0827200	236.822	355.972	57.6044	500.139	221.311	24.7409	13.7404	325.281	69.4722	180.746	332.427	94.6127	310.874	614.11	59.7205	201.722	384.924	103.567
PF3D7_0827300	223.341	282.353	103.913	971.591	266.688	86.4131	14.3125	383.91	98.068	562.785	698.731	40.6025	598.082	1304.86	163.148	331.844	650.091	130.284
PF3D7_0827400	162.428	113.73	61.1672	256.671	209.404	53.2205	33.1306	126.544	154.851	642.553	209.717	68.0342	560.456	649.676	189.441	211.792	942.506	260.948
PF3D7_0827500	12.2415	5.10197	2.20474	5.13976	6.02778	1.22558	2.95334	4.24384	6.29289	6.59737	0.778941	0	2.85399	10.5607	2.89664	6.78289	17.3778	4.56701
PF3D7_0827600	369.246	337.478	151.809	263.654	350.863	154.943	262.527	375.246	99.4463	282.631	345.548	147.749	349.358	366.421	107.156	426.571	827.453	120.875
PF3D7_0827700	201.084	212.788	101.306	431.489	220.633	104.33	206.531	208.635	169.055	554.174	188.332	57.9679	284.321	390.857	168.543	262.915	513.49	66.8337
PF3D7_0827800	232.563	233.299	83.7226	270.645	229.775	75.2737	331.378	194.283	85.6121	327.274	239.722	75.5133	216.127	238.527	100.867	274.531	508.512	94.2302
PF3D7_0827900	950.76	947.671	311.907	662.606	896.185	225.962	1212.33	673.761	276.146	637.657	748.936	289.93	614.983	403.646	226.799	983.699	1482.68	268.263
PF3D7_0828000	588.839	537.096	156.905	420.498	527.611	112.349	619.189	424.673	126.539	232.993	282.857	172.85	337.581	212.357	117.427	508.89	939.229	200.728
PF3D7_0828100	518.844	480.505	140.929	371.084	474.93	114.035	807.637	383.033	98.3918	288.076	383.76	130.21	331.029	265.257	126.586	480.952	809.678	155.857
PF3D7_0828200	359.164	335.251	96.5195	264.221	323.11	76.6795	603.45	280.679	86.1472	211.475	305.24	92.6762	262.909	188.46	97.9517	316.288	551.639	107.2
PF3D7_0828300	509.921	331.654	136.705	314.763	464.399	98.7081	747.866	329.878	111.827	337.666	406.778	77.3999	386.1	234.8	130.723	339.384	628.883	110.92
PF3D7_0828400	526.723	529.605	154.588	369.125	562.879	233.764	597.824	506.653	125.1	401.056	623.589	191.466	248.925	329.911	121.535	503.964	920.584	73.0974
PF3D7_0828500	371.461	311.205	154.859	506.683	349.85	140.452	418.291	392.215	127.949	565.305	393.063	109.781	524.894	582.125	171.332	530.156	708.595	95.746
PF3D7_0828600	252.44	310.04	52.2565	304.823	246.215	59.8888	220.638	267.464	177.407	270.425	156.158	62.1035	224.093	370.974	120.595	194.863	420.003	80.1122
PF3D7_0828700	396.561	369.451	112.879	410.477	370.334	91.8671	379.146	340.618	165.916	545.524	302.327	79.9075	338.029	433.153	158.717	312.218	592.4	105.6
PF3D7_0828800	1865.01	1862.88	697.483	1617.91	1932.01	828.54	1929.74	1674.43	593.865	1884.78	1542.02	624.645	1203.84	1118.29	500.968	2020.91	3607.23	373.87
PF3D7_0828900	789.322	732.143	200.402	440.905	671.865	215.142	542.346	630.699	64.3499	526.857	581.467	231.575	666.377	462.822	180.415	639.107	1585.6	313.39
PF3D7_0829000	359.954	310.13	82.9312	210.562	320.375	94.3244	226.668	278.802	47.1984	217.528	285.209	98.9107	273.896	224.766	82.3237	264.939	636.492	117.84
PF3D7_0829100	797.27	943.563	334.958	1720.65	767.845	191.569	730.199	1227.51	239.014	1323.11	1578.27	315.841	2092.94	2206.12	487.006	1172.05	1902.01	442.434
PF3D7_0829200	116.085	186.022	34.9878	119.363	111.989	27.7507	68.5866	141.922	94.9927	65.663	105.825	39.6923	76.2215	209.343	30.2715	115.891	320.216	78.988
PF3D7_0829300	2132.28	1613.95	490.202	1023.97	2113.83	392.556	1962.62	1440.59	394.813	1394.24	1520.13	524.868	1215.71	1093.5	406.945	1439.85	2794.47	538.934
PF3D7_0829400	1690.06	1436.56	346.289	1030.29	1612.51	301.93	1752.21	1252.16	180.529	817.215	1403.89	324.834	1152.39	976.515	307.652	1252.3	1973.75	355.988
PF3D7_0829500	364.804	310.625	69.0916	198.427	331.138	97.6093	187.812	263.72	31.4928	174.247	257.617	91.2774	243.761	169.771	55.8012	203.67	652.984	120.052
PF3D7_0829600	3.78221	3.78321	0.681191	1.58801	13.4092	3.40798	0	3.1469	11.6658	6.98869	1.444	4.75262	1.76358	2.79678	0.976325	3.59261	14.2343	1.33679
PF3D7_0830300	1444.81	981.204	175.774	672.943	1414.69	201.246	280.381	821.704	35.897	538.394	1053.08	371.878	1113.26	789.91	188.196	563.799	1885.37	427.212
PF3D7_0830400	1145.88	951.643	216.086	916.975	1046.79	167.509	768.301	1179.57	115.643	679.802	810.556	229.676	1236.88	755.495	249.823	730.08	1738.24	411.905
PF3D7_0830500	493.678	409.594	86.8458	284.405	466.395	95.6905	285.986	442.993	118.038	238.66	305.733	117.817	432.729	291.831	85.0811	273.543	746.62	153.183
PF3D7_0830600	229.266	309.309	69.0916	600.144	231.638	97.6093	655.55	343.831	31.4928	634.797	390.648	91.2774	663.855	769.771	55.8012	460.416	708.901	61.0639
PF3D7_0830700	950.447	1048.68	343.551	705.535	986.523	103.206	2756.61	1008.67	443.221	475.662	897.873	308.277	1440.65	2277.85	371.258	1449.81	1346.27	343.06
PF3D7_0830800	401.078	288.406	28.2021	180.827	360.776	40.5773	177.718	277.456	58.5133	117.157	277.385	56.0016	282.438	165.203	17.753	213.938	224.642	34.0648
PF3D7_0830900	1983.84	1511.74	358.504	907.513	1724.68	328.119	788.258	1211.47	10.336	592.889	1312.67	530.57	1520.36	820.209	177.753	1139.55	2524.09	513.243
PF3D7_0831000	802.009	876.461	314.26	747.877	798.333	195.165	1280.98	783.865	672.735	669.601	749.447	230.296	843.978	453.048	177.753	1035.16	1692.04	368.85
PF3D7_0831100	473.963	544.942	20.4828	544.09	437.438	109.053	946.924	566.537	16.9213	489.654	529.436	17.6833	572.234	385.933	17.753	744.746	911.482	19.7739
PF3D7_0831200	64.8774	47.0739	19.4947	257.154	56.0133	8.27905	251.083	29.3672	60.1357	383.241	139.376	8.44801	202.824	252.796	13.9713	73.12	263.17	79.4444
PF3D7_0831300	95.9907	73.9798	27.633	360.085	101.352	12.7613	285.019	53.0264	31.5487	430.704	216.585	6.92079	327.253	302.251	17.2769	87.0683	335.285	99.0003
PF3D7_0831400	5.33628	4.27016	2.69104	6.27344	12.6126	4.48773	5.40714	7.99187	0	0.986028	2.4448	2.68217	8.95759	5.52433	2.68661	4.05502	25.534	4.0236
PF3D7_0831500	738.189	718.169	84.354	733.025	892.848	124.878	876.301	764.738	79.9706	592.198	512.221	124.162	696.488	579.307	69.2582	753.293	977.406	200.924
PF3D7_0831600	208.77	223.573	73.0196	245.832	179.206	68.793	436.918	186.626	102.314	213.312	260.527	69.912	193.71	216.283	71.4658	235.315	519.769	104.463
PF3D7_0831700	89.8802	132.24	35.8016	176.907	96.6644	24.8532	113.584	127.803	155.481	237.256	102.401	17.1304	145.908	174.772	26.466	108.412	215.412	46.9507
PF3D7_0831750	10.0706	16.7888	3.62752	22.5509	10.5789	10.0824	25.9158	15.827	55.2206	11.3717	14.525	3.74948	6.26101	13.2387	3.6885	19.1316	51.6035	7.11874
PF3D7_0831800	65.0091	17.5071	13.5097	71.387	53.1874	15.0197	32.5742	33.2857	0	99.3322	45.821	4.18917	111.924	107.236	8.84944	38.0002	257.154	70.6982
PF3D7_0831900	214.463	93.2207	15.7738	45.2584	193.735	10.1174	43.8847	79.41	6.92655	58.0935	106.315	3.76249	163.352	89.6717	9.76816	54.3943	266.88	78.8426
PF3D7_0832200	10.1408	10.1435	0.811733	44.4699	2.66315	0.676846	6.52409	10.3124	20.852	28.107	1.72073	1.8878	46.234	25.8288	1.34977	10.7027	74.5105	24.16
PF3D7_0832250	0.669521	2.0091	1.447	0.562216	3.95612	1.20655	0	0	0	0	0.511231	0	1.87312	0.990163	0.723501	0	4.99273	3.78618
PF3D7_0832300	2.48753	1.2441	0	1.74071	1.46985	0.747133	2.10047	1.37979	0	0.766068	0.633139	3.12576	1.54652	2.45256	1.56288	1.96902	5.14311	4.39597
PF3D7_0832700	246.063	239.39	6.92079	244.342	297.616	31.5487	292.1	254.913	49.9706	197.399	170.74	12.7613	232.163	193.102	27.633	251.098	326	41
PF3D7_0901200	0	0	0	2.54977	0	0	0	0	0	0	3.47781	0	0	0	0	0	0	0
PF3D7_0901700	2453.71	5419.45	196.183	5552.49	2693.57	633.032	1433.05	5780.06	3071.01	5896.71	990.947	324.367	2928.42	1192.48	260.275	625.114	4266.1	800.067
PF3D7_0901800	2.3954	1.59736	0.862842	1.00574	0.471804	3.59731	1.15581	1.32869	0	1.10654	1.82907	4.01333	1.48924	0.885646	2.43808	1.51688	5.57278	1.97548
PF3D7_0901900	33.7507	20.4128	0.848182	55.3647	31.5376	1.41448	17.6107	31.3468	0	34.8078	11.9866	0.657523	35.1346	70.8087	0.752853	2.98221	19.2239	4.99349
PF3D7_0902000	7.14649	5.95699	0.429037	13.5025	5.63037	0.357743	2.15517	3.96405	3.67375	10.4541	2.27371	0.498894	6.1092	18.4958	0.463966	1.13137	3.59909	0.841955
PF3D7_0902100	50.7989	79.9367	87.6975	901.527	66.622	54.3318	436.717	118.551	580.875	994.172	697.727	21.2776	510.131	1355.95	54.4875	215.371	497.999	111.668
PF3D7_0902200	21.4226	34.1832	9.73759	49.6843	25.9195	3.06395	20.6734	39.0434	47.1967	65.0312	41.6734	3.41829	56.1286	62.987	6.57794	18.8952	110.147	33.6516
PF3D7_0902300	308.511	560.885	58.1462	2675.82	325.057	47.527	168.717	607.483	163.78	5049.6	145.965	14.6793	1736.14	2996.71	36.4127	261.269	429.727	95.7153
PF3D7_0902400	90.8568	218.234	43.2777	203.286	93.951	22.9802	206.796	218.829	317.11	301.528	104.064	13.0192	230.778	141.883	28.1484	118.666	362.179	97.7461
PF3D7_0902500	322.832	245.877	98.5782	456.407	318.898	133.878	518.314	266.333	417.839	488.019	566.842	102.96	247.574	254.07	100.769	226.225	600.493	66.2862
PF3D7_0902600	516.987	1394.35	97.8237	5237.67	519.443	147.42	285.937	1397.11	313.107	7955.99	171.009	14.9039	2748.31	3085.01	56.3638	336.99	774.419	110.72
PF3D7_0902700	1569.36	4638.73	341.409	18753.9	1682.7	414.468	1609.17	4352.89	826.373	35990.4	850.762	109.205	11498.7	18617.6	225.307	1542	3926.42	894.338
PF3D7_0902800	3558.2	3434.69	893.666	1682.27	3616.4	1066.42	1680.26	3316.1	126.148	1297.54	2832.35	1622.2	1934.52	1491.9	1257.93	3106.25	5456.51	752.414
PF3D7_0902900	6624.55	7072.26	1747.25	2944.87	6556.11	2083.99	3358.53	6982.49	232.409	2445.25	5561.79	2724.78	3592.51	2676.8	2236.02	5940.57	10670.7	1472.89
PF3D7_0903000	12.203	6.10311	0.732602	8.53932	2.40353	0	0	5.0766	0	1.87904	0	3.40754	1.89668	4.51178	2.07007	5.79562	15.8145	5.27148
PF3D7_0903100	11.2062	8.00655	3.45991	12.0988	9.45944	1.92331	6.95204	11.9878	0	13.3114	12.224	0	11.9434	17.7568	1.72996	16.727	28.4027	7.54425
PF3D7_0903200	2127.74	2015.79	480.565	3409.47	2313.28	45.983	92.7162	1939.31	424.025	2156.32	1353.91	23.5565	2553.89	4418.6	252.061	1664.94	2713.18	858.411
PF3D7_0903300	15.4422	10.6004	2.69032	14.8319	15.3867	4.06213	8.98514	8.90147	4.35828	18.9293	10.327	3.63567	8.47113	12.3891	3.163	9.77875	39.6544	9.15599
PF3D7_0903400	3.95141	3.05997	0.550967	4.60255	4.06715	1.14853	1.93736	2.5453	2.3589	2.70857	2.82255	1.17457	1.90191	6.50358	0.862771	3.87441	10.0231	2.1925
PF3D7_0903500	141.493	156.478	54.7515	92.3468	112.579	23.8435	70.807	133.85	38.8887	63.8519	83.259	31.4909	107.782	85.4633	43.1212	145.267	262.49	63.6533
PF3D7_0903600	698.6	926.614	256.846	1007.7	703.559	178.428	817.49	743.538	304.076	1130.68	812.806	186.533	1336.27	837.407	221.689	787.496	2392.85	619.187
PF3D7_0903700	60.5444	81.9349	7.69716	183.626	36.1959	16.2592	180.952	65.7833	39.5454	290.87	84.8463	25.0612	130.194	206.995	16.3792	52.7733	261.76	70.994
PF3D7_0903800	874.225	828.189	251.005	676.025	910.517	343.26	558.407	859.79	252.628	652.425	889.835	351.067	897.593	829.247	301.036	733.656	2104.94	358.385
PF3D7_0903900	97.9935	171.534	38.8279	213.949	98.4355	41.2055	63.8323	167.143	75.5623	119.959	175.84	32.8363	367.827	152.17	35.8321	93.0812	715.874	197.419
PF3D7_0904000	18.1758	12.1205	1.36398	27.9818	12.5299	2.72957	3.83692	11.9722	4.67177	22.39	8.09588	3.17213	8.47509	24.0804	2.26805	11.5098	42.4506	11.4206
PF3D7_0904100	457.945	474.601	196.236	472.33	475.707	289.074	442.828	512.744	188.139	521.39	526.559	153.88	474.612	387.523	175.058	472.583	1343.66	158.812
PF3D7_0904200	322.275	390.807	181.683	464.324	374.336	84.8621	746.09	404.967	108.934	459.876	580.652	84.1361	548.594	434.178	132.909	512.645	647.013	130.809
PF3D7_0904300	203.281	292.132	68.3077	218.07	216.579	85.0255	210.534	273.818	110.647	265.384	223.304	63.043	181.816	223.074	65.6754	204.943	470.345	71.7562
PF3D7_0904400	38.2491	45.2155	15.6564	35.0388	36.9834	13.5769	49.0754	28.9311	10.725	28.9129	18.5857	8.7387	21.0776	48.8534	12.1976	39.6346	81.2872	13.5188
PF3D7_0904500	1034.81	1122.17	731.159	1501.88	1131.79	632.075	2518.76	1274.93	460.349	1521.41	1616.41	352.17	1180.77	943.622	541.664	1935.16	2817.62	307.132
PF3D7_0904600	393.313	348.122	118.128	221.411	387.772	100.582	415.241	351.555	84.4796	225.045	365.855	93.92	246.4	241.15	106.024	369.607	485.678	61.3103
PF3D7_0904700	537.83	709.92	160.012	553.105	512.901	164.605	858.601	603.26	146.989	644.707	424.97	149.708	450.771	411.546	154.86	496.319	1175.98	227.388
PF3D7_0904800	440.062	337.47	121.047	459.116	520.055	220.689	476.308	357.267	292.029	594.453	749.937	95.5131	302.816	484.658	108.28	300.835	901.499	79.8104
PF3D7_0904900	255.027	299.794	82.8852	300.196	258.245	77.959	273.045	289.064	95.5103	370.057	252.884	63.0588	340.31	403.691	72.972	266.037	520.483	95.5353
PF3D7_0905000	699.507	572.372	206.531	396.733	699.274	172.9	1023.35	565.789	120.257	424.842	530.625	110.473	442.733	450.266	158.502	668.798	937.784	139.694
PF3D7_0905100	258.948	266.212	84.8407	207.55	246.334	68.9498	412.277	241.937	102.905	198.659	226.24	63.2056	200.097	187.293	74.0232	269.662	399.632	64.2607
PF3D7_0905200	362.453	296.779	85.2272	246.432	344.582	106.354	352.833	284.306	19.9485	238.515	324.294	87.1394	289.509	227.168	86.1833	248.294	690.142	123.693
PF3D7_0905300	953.594	909.18	334.222	749.859	999.466	470.732	579.411	937.905	155.832	661.837	895.53	451.75	793.777	814.954	392.986	867.992	2341.39	309.731
PF3D7_0905400	15.4847	8.64494	3.89144	39.6137	7.66025	6.27326	10.4255	11.9848	4.44286	40.257	22.2727	3.0167	55.4114	46.6	3.45407	9.23556	111.987	31.0558
PF3D7_0905500	607.682	834.269	206.759	394.88	665.598	234.724	456.401	626.685	324.162	424.498	502.08	154.639	327.96	317.836	180.699	549.063	1261.36	185.73
PF3D7_0905600	126.862	92.9862	34.8211	55.8224	136.777	73.3427	74.3752	112.824	42.4783	49.4274	46.5132	29.7302	44.9518	97.7257	32.2756	70.6914	302.965	27.6456
PF3D7_0905700	812.489	1005.77	224.595	1513.05	856.281	158.439	789.925	845.856	635.857	1622.68	593.39	110.9	1063.04	2347.9	167.747	575.94	2094.74	539.807
PF3D7_0905800	193.271	218.703	33.156	150.509	161.095	41.0237	196.541	153.845	74.9316	144.894	131.707	41.155	126.62	149.902	37.1555	135.123	369.789	82.2392
PF3D7_0905900	13.1143	17.9169	8.526	32.5001	10.9621	8.06993	15.0478	13.5727	7.89256	31.0292	26.6219	4.28723	32.812	35.9515	6.40662	24.3061	80.9618	18.9173
PF3D7_0906000	95.6826	86.3532	31.4208	63.5833	82.6812	23.4445	112.6	76.7673	46.5982	41.3754	71.5504	34.3521	74.3028	55.9908	32.8865	117.366	162.253	30.6398
PF3D7_0906100	905.79	722.845	323.896	486.297	750.674	211.103	1048.46	702.85	264.622	349.069	813.843	265.371	815.476	541.69	294.633	1013.97	1378.56	248.417
PF3D7_0906200	292.66	263.129	84.2947	173.061	247.514	48.6475	335.111	257.907	51.6799	104.749	241.38	82.8139	195.84	175.523	83.5543	292.844	451.125	101.727
PF3D7_0906300	107.793	202.258	15.2634	134.839	106.302	62.0722	75.8651	166.384	96.3029	91.347	133.964	90.2999	92.8981	205.042	52.7816	94.6218	309.708	41.1638
PF3D7_0906400	361.968	331.185	102.027	204.473	286.393	81.3644	372.584	260.391	138.068	175.41	314.401	79.5242	256.588	199.175	90.7758	293.972	647.537	134.481
PF3D7_0906500	94.9728	138.179	49.76	153.571	64.9304	28.2895	148.839	128.652	164.623	145.757	130.055	23.0133	90.7644	144.519	36.3867	120.78	210.261	41.7973
PF3D7_0906600	266.289	309.668	94.1254	298.577	251.756	92.7543	305.876	272.885	111.087	307.262	228.785	68.6878	207.599	226.092	81.4066	250.393	525.813	82.5165
PF3D7_0906700	361.734	494.789	155.312	1011.23	373.565	139.037	617.916	376.353	232.528	1003.83	832.675	170.074	775.823	1003.93	162.693	476.142	1286.13	289.673
[truncated: 3,137 more rows]
