# Supplementary material for: Transcriptome analysis reveals molecular targets of erythrocyte invasion phenotype diversity in natural Plasmodium falciparum isolates from Cameroon
Source: Front Parasitol. 2024 May 24;3:1370615. doi: 10.3389/fpara.2024.1370615 (PMC11731687; doi:10.3389/fpara.2024.1370615)
Supplement: Supplementary file 1 [file DataSheet_1.zip › Table S4.XLSX]

## Sheet: Sheet1
Table 4: Spearman correlation coefficients between transcriptome data of Cameroonian isolates and a reference P. falciparum transcriptome time-point data.
Sample IDs	00hpi	08hpi	16hpi	24hpi	32hpi	40hpi	48hpi
10A	1.9	2.4	2.4	5.1	4	7.8	6.7
09A	1.4	1.7	1.5	3.3	3.8	8.3	6.9
42A	3	3.4	2.7	4.2	5.2	9	5.4
31A	1.4	1.6	1.4	3.4	4	7.9	6.3
13A	2.3	2.8	2.4	3.4	4.7	8.6	6.6
12A	2.8	2.7	1.9	5.6	5.7	9	6.8
37A	2.1	2.4	1.3	2.9	4	7.9	6.1
11A	1.5	1.7	1.1	3.4	5.7	8.1	6
20A	2	2.7	2.1	4.6	3.1	7.8	6.3
05A	2.2	2.8	2.4	5.7	4.4	8.2	5.5
32A	2.2	2.6	2.4	5.3	4	8.9	6.4
24A	2.1	2.3	1.6	4.6	5.2	8.3	6.9
14A	1.8	2.4	2.1	4.4	2.8	8.2	6.1
19A	2.5	2.5	1.9	4.5	4.7	8.1	6.4
07A	2.9	3.3	2.4	4.9	5	7.9	6
73A	2.2	2.7	2.3	4.9	3.9	8.3	5.6
Dd2	2.3	2.8	2.4	3.4	4.7	8.4	6.9
3D7	2.4	2.5	1.9	4.9	5.8	8.8	7.2
coefficients between the FPKM values of transcriptome data of Cameroonian isolates obtained by bulk RNA sequencing
and the FPKM values of a reference transcriptome data of Plasmodium falciparum obtained by single cell RNA sequencing for
seven cultured time points (0, 8, 16, 24, 32, 40 and 48 hours post-invasion (hpi)) over a 48 hours erythrocytic developmental cycle (Otto et al., 2010).
