# Supplementary material for: Transcriptome analysis reveals molecular targets of erythrocyte invasion phenotype diversity in natural Plasmodium falciparum isolates from Cameroon
Source: Front Parasitol. 2024 May 24;3:1370615. doi: 10.3389/fpara.2024.1370615 (PMC11731687; doi:10.3389/fpara.2024.1370615)
Supplement: Supplementary file 1 [file DataSheet_1.zip › Table S5.XLSX]

## Sheet: Supplementary table 5.xlsx
Table 5:
List of 127 significantly differentially expressed genes between SA-dependent and SA-independent Plasmodium falciparum isolates from Cameroon.
A) UP-REGULATED DIFFERENTIALLY EXPRESSED GENES (= 84 genes)
Gene ID		Gene Name	Product Description	Base	log2 Fold	Adjusted
				Mean	Change	P value
	Higher Expression in SA-independent Isolates
PF3D7_0101100		EPF4	exported protein family 4	2.369	3.507	0
PF3D7_0101200		EPF3	exported protein family 3	4.432	2.898	0.001
PF3D7_0101400		EPF1	exported protein family 1, pseudogene	5.242	2.551	0.008
PF3D7_0102000		N/A	Plasmodium exported protein (PHISTa), unknown function	86.222	3.778	0
PF3D7_0102200		RESA	ring-infected erythrocyte surface antigen	3.806	4.568	0
PF3D7_0102700		MaTrA	merozoite-associated tryptophan-rich antigen	3.13	7.49	3.37e-07
PF3D7_0109000		PHIL1	photosensitized INA-labeled protein PHIL1	1.213	3.121	0
PF3D7_0113600		SURF1.2	surface-associated interspersed protein 1.2 (SURFIN 1.2), pseudogene	8.164	2.773	0
PF3D7_0114800		N/A	Plasmodium exported protein (hyp7), unknown function	35.937	5.615	0
PF3D7_0201100		N/A	Plasmodium exported protein, unknown function, fragment	2.673	3.745	0.008
PF3D7_0220800		CLAG2	cytoadherence linked asexual protein 2	1.621	2.573	0.001
PF3D7_0221600		N/A	Plasmodium exported protein, unknown function, pseudogene	30.786	6.584	0
PF3D7_0302200		CLAG3.2	cytoadherence linked asexual protein 3.2	26.515	2.857	0
PF3D7_0302500		CLAG3.1	cytoadherence linked asexual protein 3.1	4.4743	3.045	4.165e-07
PF3D7_0402000		N/A	Plasmodium exported protein (PHISTa), unknown function	1.987	6.79	1.47e-14
PF3D7_0402200		SURF4.1	surface-associated interspersed protein 4.1 (pseudogene)	6.6916	3.3085	0
PF3D7_0424200		RH4	reticulocyte binding protein homologue 4	44.632	6.48	7.54e-08
PF3D7_0424400		SURF4.2	surface-associated interspersed protein 4.2	10.235	5.12	8.34e-06
PF3D7_0532500		N/A	Plasmodium exported protein, unknown function	9.738	4.238	0.028
PF3D7_0707300		RAMA	rhoptry-associated membrane antigen	37.254	2.97	1.66e-05
PF3D7_0800700		SURF8.3	surface-associated interspersed protein 8.3	6.649	6.27	4.77e-27
PF3D7_0830800		SURF8.2	surface-associated interspersed protein 8.2	20.094	7.19	3.38e-15
PF3D7_0832700		N/A	Plasmodium exported protein (PHISTa-like), unknown function, pseudogene	28.466	2.517	0
PF3D7_0921700		N/A	conserved Plasmodium protein, unknown function	8.2928	2.898	0
PF3D7_0935900		REX1	ring-exported protein 1	2.247	2.71	0
PF3D7_0936800		N/A	Plasmodium exported protein (PHISTc), unknown function	7.543	2.654	0
PF3D7_1035500		MSP6	merozoite surface protein 6	1.889	3.641	0
PF3D7_1035900		MAAP	merozoites-associated armadillo repeats protein	2.543	2.933	0
PF3D7_1036300		DBLMSP2	duffy binding-like merozoite surface protein 2	42.132	4.84	0.000253
PF3D7_1116000		RON4	rhoptry neck protein 4	63.874	5.732	1.66e-05
PF3D7_1147800		MAEBL	membrane associated erythrocyte binding-like protein	6.1961	3.8035	0
PF3D7_1201000		N/A	Plasmodium exported protein (PHISTb), unknown function	11.301	3.59	1.66e-05
PF3D7_1201100		N/A	RESA-like protein with PHIST and DnaJ domains	49.687	2.38	6.93e-08
PF3D7_1201200		N/A	Plasmodium exported protein (PHISTa-like), unknown function	20.204	2.175	0
PF3D7_1302100		G27/25	gamete antigen 27/25	2.281	2.846	0.003
PF3D7_1335300		RH2b	reticulocyte binding protein 2 homologue b	8.062	5.19	2.1e-08
PF3D7_1335400		RH2a	reticulocyte binding protein 2 homologue a	76.231	4.21	0.000253
PF3D7_1335900		mTRAP	merozoite thrombospondin-related anonymous protein	48.872	5.56	5.25e-18
PF3D7_1342900		ApiAP2	AP2 domain transcription factor, putative	5.939	5.74	1.66e-05
PF3D7_1408200		AP2-G2	AP2 domain transcription factor AP2-G2	38.164	2.773	0
PF3D7_1410400		RAP1	rhoptry-associated protein 1	6.169	4.26	1.38e-06
PF3D7_1417100		N/A	conserved Plasmodium protein, unknown function	73.402	5.87	1.01e-27
PF3D7_1436300		PTEX150	translocon component PTEX150	32.254	2.236	0
PF3D7_1471100		EXP2	exported protein 2	67.321	4.97	0.000241
PF3D7_1479100		N/A	Plasmodium exported protein, unknown function	1.889	2.641	0
	Higher expression in SA-dependent Isolates
PF3D7_0207100		N/A	conserved protein, unknown function	21.2107	2.867	0
PF3D7_0214100		SEC31	protein transport protein SEC31	7.001	2.865	0.0089
PF3D7_0322900		RPS3A	40S ribosomal protein S3A, putative	40.539	6.791	0
PF3D7_0408100		N/A	conserved Plasmodium protein, unknown function	8.312	2.103	1.96e-06
PF3D7_0424100		RH1	reticulocyte binding protein 1 homologue	7.321	2.876	0
PF3D7_0500800		MESA	mature parasite-infected erythrocyte surface antigen	23.122	2.516	0
PF3D7_0610600		CDPK2	calcium-dependent protein kinase 5	6.649	4.19	1.77e-27
PF3D7_0731500		EBA175	erythrocyte binding antigen-175	13.16	5.35	1.38e-06
PF3D7_0802700		N/A	conserved Plasmodium protein, unknown function	1.023	4.406	0
PF3D7_0822900		N/A	conserved Plasmodium protein, unknown function	21.302	2.574	0
PF3D7_1003000		N/A	guanylate cyclase organizer UGO, putative	1.752	2.691	0.001
PF3D7_1003300		ARD1	N-terminal acetyltransferase A complex catalytic subunit ARD1, putative	3.018	2.947	0.001
PF3D7_1006300		N/A	conserved Plasmodium protein, unknown function	10.028	2.858	0.002
PF3D7_1008300		N/A	AP-5 complex subunit sigma-1, putative, pseudogene	4.388	7.723	0
PF3D7_1102200		N/A	DnaJ protein, putative	17.918	2.579	0.001
PF3D7_1102400		PPCS	phosphopantothenate--cysteine ligase, putative	23.187	5.912	0
PF3D7_1106400		N/A	conserved Plasmodium protein, unknown function	11.939	2.579	0
PF3D7_1113600		N/A	conserved Plasmodium protein, unknown function	37.235	4.852	0
PF3D7_1136400		SRP72	signal recognition particle subunit SRP72, putative	2.009	3.217	0.0038
PF3D7_1212600		N/A	SND2 domain-containing protein, putative	7.13	3.269	0
PF3D7_1215200		CYP32	peptidyl-prolyl cis-trans isomerase	2.016	2.539	0.002
PF3D7_1216000		N/A	Serine-tRNA ligase, putative	43.99	3.21	0
PF3D7_1217800		DPH3	diphthamide biosynthesis protein 3, putative	76.691	3.767	0
PF3D7_1235900		XAB2	pre-mRNA-splicing factor SYF1, putative	2.075	2.596	0.001
PF3D7_1236800		ICMT	protein-S-isoprenylcysteine O-methyltransferase	65.236	2.013	0
PF3D7_1243900		DOC2	double C2-like domain-containing protein	76.231	4.21	0.000253
PF3D7_1301200		GBPH2	GBPH2 protein	1.257	2.375	0
PF3D7_1301600		EBA140	erythrocyte binding antigen-140	16.106	3.891	1.38e-06
PF3D7_1302200		UIS3	protein UIS3	8.312	2.52	0
PF3D7_1306400		RPT4	26S protease regulatory subunit 10B, putative	36.67	4.632	0.00271
PF3D7_1327600		DGAT	diacylglycerol O-acyltransferase	6.567	2.602	0
PF3D7_1330000		N/A	PITH domain-containing protein, putative	5.242	2.551	0.008
PF3D7_1337800		CDPK5	calcium-dependent protein kinase 5	107.13	3.59	0
PF3D7_1337700		PH2	phosphoinositide-binding protein PH2	1.802	2.781	0
PF3D7_1372200		HRPIII	histidine-rich protein III	22.353	2.013	0
PF3D7_1417000		N/A	inner membrane complex protein 1l, putative	35.937	5.615	0
PF3D7_1439800		N/A	vesicle-associated membrane protein, putative	2.673	3.745	0.008
PF3D7_1464400		N/A	zinc finger protein, putative	3.018	2.947	0.001
PF3D7_1477800		ACBP	acyl-CoA binding protein	10.028	2.858	0.002
B) DOWN-REGULATED DIFFERENTIALLY EXPRESSED GENES (= 43 genes)
Gene ID		Gene Name	Product Description	Base	log2 Fold	Adjusted
				Mean	Change	P value
PF3D7_0102600		FIKK1	serine/threonine protein kinase, FIKK family	5.1583	-4.1126	0
PF3D7_0103000		N/A	vacuolar protein sorting-associated protein VTA1, putative	57.4117	-5.636	0
PF3D7_0103800		ARP1	actin-related protein ARP1, putative	101.73	-2.5342	0.0009
PF3D7_0207200		ISCA1	iron-sulfur assembly protein, putative	93.8905	-2.8736	0.0002
PF3D7_0207300		SERA8	serine repeat antigen 8	3.1976	-2.2764	0
PF3D7_0211400		KASIII	beta-ketoacyl-ACP synthase III	1.8021	-2.7809	0
PF3D7_0218100		N/A	conserved protein, unknown function	6.345	-3.212	0
PF3D7_0303600		Plrx	plasmoredoxin	22.3535	-2.0127	0.0004
PF3D7_0306200		ALBA3	DNA/RNA-binding protein Alba 3	42.5643	-3.2134	0.00097
PF3D7_0322300		N/A	CRAL/TRIO domain-containing protein, putative	45.321	-2.3452	0
PF3D7_0404000		N/A	conserved Plasmodium protein, unknown function	6.1961	-6.5035	0
PF3D7_0404200		N/A	conserved Plasmodium protein, unknown function	16.6406	-3.1361	0.0005
PF3D7_0404500		P52	6-cysteine protein P52	33.1694	-3.3402	0
PF3D7_0404600		N/A	conserved Plasmodium membrane protein, unknown function	6.1961	-2.8035	0
PF3D7_0413800		N/A	50S ribosomal protein L10, putative	1.5304	-2.1371	0.0003
PF3D7_0425100		N/A	Plasmodium exported protein (hyp6), unknown function	3.345	-2.6082	0
PF3D7_0503000		N/A	50S ribosomal protein L28, apicoplast, putative	2.3082	-2.7847	0
PF3D7_0509000		alphaSNAP	alpha-soluble NSF attachment protein, putative	9.3047	-3.0959	0.0048
PF3D7_0517300		SR1	serine/arginine-rich splicing factor 1	25.6556	-6.0979	0.006
PF3D7_0520800		EMC1	ER membrane protein complex subunit 1, putative	4.3421	-2.892	0
PF3D7_0602800		JmjC2	JmjC domain-containing protein, putative	3.9108	-2.7656	0
PF3D7_0611100		SDH3	succinate dehydrogenase subunit 3, putative	6.2224	-35233	0.0003
PF3D7_0619500		ACS12	acyl-CoA synthetase	6.1961	-2.8035	0
PF3D7_0629900		N/A	tetratricopeptide repeat protein, putative	1.4353	-2.206	0
PF3D7_0702600		N/A	chitinase, fragment	14.6321	-2.5315	0.0005
PF3D7_0717000		N/A	conserved Plasmodium membrane protein, unknown function	6.4617	-2.9112	0.0001
PF3D7_0718700		N/A	conserved Plasmodium membrane protein, unknown function	6.1961	-3.8035	0
PF3D7_0721500		N/A	conserved Plasmodium membrane protein, unknown function	21.732	-2.1784	0
PF3D7_0728600		N/A	RING zinc finger protein, putative	2.5433	-2.0987	0.0001
PF3D7_0802600		ACbeta	adenylyl cyclase beta	11.0228	-5.4061	0.0001
PF3D7_0811200		NMNAT	nicotinamide/nicotinic acid mononucleotide adenylyltransferase	21.2222	-3.121	0
PF3D7_1025800		C4AP2	respiratory chain complex 4 associated protein 2	321.306	-2.5737	0
PF3D7_1039000		FIKK 10.2	serine/threonine protein kinase, FIKK family	1.7373	-2.5342	0.0009
PF3D7_1144000		RPS21	40S ribosomal protein S21	3.769	-2.2764	0
PF3D7_1145400		DYN1	dynamin-like protein	93.895	-3.8736	0.0002
PF3D7_1208300		N/A	acyl carrier protein, mitochondrial, putative	5.8433	-5.0248	0
PF3D7_1212500		GPAT	glycerol-3-phosphate 1-O-acyltransferase	1.2766	-4.3576	0.0001
PF3D7_1329700		ACBP1	apicoplast calcium binding protein 1	507.13	-3.1095	0
PF3D7_1336400		N/A	RanBPM and CLTH-like protein, putative	5.1583	-4.1126	0
PF3D7_1336900		cTrpRS	tryptophan--tRNA ligase	37.417	-4.636	0
PF3D7_1338800		N/A	CPW-WPC family protein	57.417	-4.366	0
PF3D7_1413400		N/A	30S ribosomal protein S9, putative	83.692	-3.8736	0.0002
PF3D7_1448400		HRD3	ubiquitin-protein ligase, putative	3.197	-2.2764	0
