# Supplementary material for: Transcriptome analysis reveals molecular targets of erythrocyte invasion phenotype diversity in natural Plasmodium falciparum isolates from Cameroon
Source: Front Parasitol. 2024 May 24;3:1370615. doi: 10.3389/fpara.2024.1370615 (PMC11731687; doi:10.3389/fpara.2024.1370615)
Supplement: Supplementary file 1 [file DataSheet_1.zip › Table S6.XLSX]

## Sheet: DEGs
PF3D7_0101100	EPF4
PF3D7_0101200	EPF3
PF3D7_0101400	EPF1
PF3D7_0102000	N/A
PF3D7_0102200	RESA
PF3D7_0102700	MaTrA
PF3D7_0113600	SURF1.2
PF3D7_0114800	N/A
PF3D7_0201100	N/A
PF3D7_0220800	CLAG2
PF3D7_0221600	N/A
PF3D7_0302200	CLAG3.2
PF3D7_0402000	N/A
PF3D7_0424200	RH4
PF3D7_0424400	SURF4.2
PF3D7_0532500	N/A
PF3D7_0707300	RAMA
PF3D7_0800700	SURF8.3
PF3D7_0830800	SURF8.2
PF3D7_0832700	N/A
PF3D7_0935900	N/A
PF3D7_0936800	N/A
PF3D7_1035500	MSP6
PF3D7_1035900	MAAP
PF3D7_1036300	DBLMSP2
PF3D7_1116000	RON4
PF3D7_1147800	MAEBL
PF3D7_1201000	N/A
PF3D7_1201100	N/A
PF3D7_1201200	N/A
PF3D7_1302100	G27/25
PF3D7_1335300	RH2b
PF3D7_1335900	mTRAP
PF3D7_1342900	ApiAP2
PF3D7_1408200	AP2-G2
PF3D7_1410400	RAP1
PF3D7_1417100	N/A
PF3D7_1436300	PTEX150
PF3D7_1453200	N/A
PF3D7_1471100	EXP2
PF3D7_1479100	N/A
PF3D7_0214100	SEC31
PF3D7_0322900	RPS3A
PF3D7_0408100	N/A
PF3D7_0500800	MESA
PF3D7_0700800	PfMC-2TM
PF3D7_0731500	EBA175
PF3D7_0802600	ACbeta
PF3D7_0822900	N/A
PF3D7_1003000	N/A
PF3D7_1003300	ARD1
PF3D7_1006300	N/A
PF3D7_1008300	N/A
PF3D7_1102200	N/A
PF3D7_1102400	PPCS
PF3D7_1106400	GEXP02
PF3D7_1113600	N/A
PF3D7_1136400	SRP72
PF3D7_1201000	N/A
PF3D7_1212600	N/A
PF3D7_1215200	CYP32
PF3D7_1216000	N/A
PF3D7_1217800	DPH3
PF3D7_1235900	XAB2
PF3D7_1236800	ICMT
PF3D7_1301200	GBPH2
PF3D7_1301600	EBA140
PF3D7_1302200	UIS3
PF3D7_1306400	RPT4
PF3D7_1330000	N/A
PF3D7_1335400	RH2a
PF3D7_1358400	N/A
PF3D7_1372200	HRPIII
PF3D7_1417100	N/A
PF3D7_1439800	N/A
PF3D7_1464400	N/A
PF3D7_1477800	ACBP
PF3D7_0102600	FIKK1
PF3D7_0103000	N/A
PF3D7_0103800	ARP1
PF3D7_0207200	ISCA1
PF3D7_0207300	SERA8
PF3D7_0211400	KASIII
PF3D7_0303600	Plrx
PF3D7_0306200	ALBA3
PF3D7_0404000	N/A
PF3D7_0404200	N/A
PF3D7_0404500	P52
PF3D7_0404600	N/A
PF3D7_0413800	N/A
PF3D7_0425100	N/A
PF3D7_0503000	N/A
PF3D7_0509000	alphaSNAP
PF3D7_0517300	SR1
PF3D7_0602800	JmjC2
PF3D7_0611100	SDH3
PF3D7_0619500	ACS12
PF3D7_0702600	N/A
PF3D7_0717000	N/A
PF3D7_0718700	N/A
PF3D7_0721500	N/A
PF3D7_0728600	N/A
PF3D7_0802600	ACbeta
PF3D7_1025800	C4AP2
PF3D7_1039000	FIKK 10.2
PF3D7_1144000	RPS21
PF3D7_1145400	DYN1
PF3D7_1208300	N/A
PF3D7_1212500	GPAT
PF3D7_1329700	ACBP1
PF3D7_1336400	N/A
PF3D7_1336900	cTrpRS
PF3D7_1338800	N/A
PF3D7_1413400	N/A
PF3D7_1448400	HRD3

## Sheet: Biological process
ID	Name	Bgd count	Result count	Result gene list	Pct of bgd	Fold enrichment	Odds ratio	P-value	Benjamini	Bonferroni
GO:0044409	entry into host	105	13	PF3D7_0404500,PF3D7_0424200,PF3D7_0424400,PF3D7_0707300,PF3D7_0731500,PF3D7_1035500,PF3D7_1035900,PF3D7_1116000,PF3D7_1147800,PF3D7_1335300,PF3D7_1335400,PF3D7_1335900,PF3D7_1471100,	12.4	5.77	7.3	2.45763e-07	6.11949e-05	6.11949e-05
GO:0052126	movement in host environment	124	13	PF3D7_0404500,PF3D7_0424200,PF3D7_0424400,PF3D7_0707300,PF3D7_0731500,PF3D7_1035500,PF3D7_1035900,PF3D7_1116000,PF3D7_1147800,PF3D7_1335300,PF3D7_1335400,PF3D7_1335900,PF3D7_1471100,	10.5	4.89	6.03	1.72841e-06	0.000215187	0.000430375
GO:0044403	biological process involved in symbiotic interaction	404	20	PF3D7_0102600,PF3D7_0214100,PF3D7_0220800,PF3D7_0302200,PF3D7_0404500,PF3D7_0424200,PF3D7_0424400,PF3D7_0700800,PF3D7_0707300,PF3D7_0731500,PF3D7_1035500,PF3D7_1035900,PF3D7_1039000,PF3D7_1116000,PF3D7_1147800,PF3D7_1335300,PF3D7_1335400,PF3D7_1335900,PF3D7_1436300,PF3D7_1471100,	5	2.31	2.74	0.000270532	0.0179948	0.0673625
GO:0044419	biological process involved in interspecies interaction between organisms	406	20	PF3D7_0102600,PF3D7_0214100,PF3D7_0220800,PF3D7_0302200,PF3D7_0404500,PF3D7_0424200,PF3D7_0424400,PF3D7_0700800,PF3D7_0707300,PF3D7_0731500,PF3D7_1035500,PF3D7_1035900,PF3D7_1039000,PF3D7_1116000,PF3D7_1147800,PF3D7_1335300,PF3D7_1335400,PF3D7_1335900,PF3D7_1436300,PF3D7_1471100,	4.9	2.3	2.72	0.000289072	0.0179948	0.071979
GO:0051701	biological process involved in interaction with host	388	18	PF3D7_0102600,PF3D7_0214100,PF3D7_0404500,PF3D7_0424200,PF3D7_0424400,PF3D7_0700800,PF3D7_0707300,PF3D7_0731500,PF3D7_1035500,PF3D7_1035900,PF3D7_1039000,PF3D7_1116000,PF3D7_1147800,PF3D7_1335300,PF3D7_1335400,PF3D7_1335900,PF3D7_1436300,PF3D7_1471100,	4.6	2.16	2.5	0.0012437	0.0619365	0.309682
GO:0044053	translocation of peptides or proteins into host cell cytoplasm	4	2	PF3D7_0214100,PF3D7_1436300,	50	23.32	46.59	0.00265479	0.0911877	0.661042
GO:0044417	translocation of molecules into host	14	3	PF3D7_0214100,PF3D7_0700800,PF3D7_1436300,	21.4	9.99	12.82	0.00292973	0.0911877	0.729502
GO:0042000	translocation of peptides or proteins into host	14	3	PF3D7_0214100,PF3D7_0700800,PF3D7_1436300,	21.4	9.99	12.82	0.00292973	0.0911877	0.729502
GO:0007029	endoplasmic reticulum organization	8	2	PF3D7_0214100,PF3D7_1439800,	25	11.66	15.51	0.0117132	0.197751	1
GO:0008150	biological process	634	22	PF3D7_0102600,PF3D7_0214100,PF3D7_0220800,PF3D7_0302200,PF3D7_0404500,PF3D7_0424200,PF3D7_0424400,PF3D7_0700800,PF3D7_0707300,PF3D7_0731500,PF3D7_0802600,PF3D7_1035500,PF3D7_1035900,PF3D7_1039000,PF3D7_1116000,PF3D7_1147800,PF3D7_1301600,PF3D7_1335300,PF3D7_1335400,PF3D7_1335900,PF3D7_1436300,PF3D7_1471100,	3.5	1.62	1.83	0.0131708	0.197751	1
GO:0051643	endoplasmic reticulum localization	1	1	PF3D7_1439800,	100	46.64	inf	0.0214429	0.197751	1
GO:0050900	leukocyte migration	1	1	PF3D7_1301600,	100	46.64	inf	0.0214429	0.197751	1
GO:0044658	pore formation in membrane of host by symbiont	1	1	PF3D7_1471100,	100	46.64	inf	0.0214429	0.197751	1
GO:0044501	modulation of signal transduction in other organism	1	1	PF3D7_0731500,	100	46.64	inf	0.0214429	0.197751	1
GO:0035821	modulation of process of other organism	1	1	PF3D7_0731500,	100	46.64	inf	0.0214429	0.197751	1
GO:0061817	endoplasmic reticulum-plasma membrane tethering	1	1	PF3D7_1439800,	100	46.64	inf	0.0214429	0.197751	1
GO:0030920	peptidyl-serine acetylation	1	1	PF3D7_1003300,	100	46.64	inf	0.0214429	0.197751	1
GO:0018002	N-terminal peptidyl-glutamic acid acetylation	1	1	PF3D7_1003300,	100	46.64	inf	0.0214429	0.197751	1
GO:0017198	N-terminal peptidyl-serine acetylation	1	1	PF3D7_1003300,	100	46.64	inf	0.0214429	0.197751	1
GO:0009268	response to pH	1	1	PF3D7_0802600,	100	46.64	inf	0.0214429	0.197751	1
GO:0006928	movement of cell or subcellular component	1	1	PF3D7_1335900,	100	46.64	inf	0.0214429	0.197751	1
GO:0006624	vacuolar protein processing	1	1	PF3D7_1212600,	100	46.64	inf	0.0214429	0.197751	1
GO:0006481	C-terminal protein methylation	1	1	PF3D7_1236800,	100	46.64	inf	0.0214429	0.197751	1
GO:0075109	modulation by symbiont of host receptor-mediated signal transduction	1	1	PF3D7_0731500,	100	46.64	inf	0.0214429	0.197751	1
GO:0000461	endonucleolytic cleavage to generate mature 3'-end of SSU-rRNA from (SSU-rRNA, 5.8S rRNA, LSU-rRNA)	1	1	PF3D7_1144000,	100	46.64	inf	0.0214429	0.197751	1
GO:0052027	modulation by symbiont of host signal transduction pathway	1	1	PF3D7_0731500,	100	46.64	inf	0.0214429	0.197751	1
GO:0052111	modification by symbiont of host structure	1	1	PF3D7_1471100,	100	46.64	inf	0.0214429	0.197751	1
GO:0006631	fatty acid metabolic process	36	3	PF3D7_0211400,PF3D7_0619500,PF3D7_1208300,	8.3	3.89	4.25	0.0409561	0.301864	1
GO:0090158	endoplasmic reticulum membrane organization	2	1	PF3D7_1439800,	50	23.32	46.11	0.0424307	0.301864	1
GO:0000349	generation of catalytic spliceosome for first transesterification step	2	1	PF3D7_1235900,	50	23.32	46.11	0.0424307	0.301864	1
GO:0035494	SNARE complex disassembly	2	1	PF3D7_0509000,	50	23.32	46.11	0.0424307	0.301864	1
GO:0006436	tryptophanyl-tRNA aminoacylation	2	1	PF3D7_1336900,	50	23.32	46.11	0.0424307	0.301864	1
GO:0006434	seryl-tRNA aminoacylation	2	1	PF3D7_1216000,	50	23.32	46.11	0.0424307	0.301864	1
GO:0097056	selenocysteinyl-tRNA(Sec) biosynthetic process	2	1	PF3D7_1216000,	50	23.32	46.11	0.0424307	0.301864	1
GO:0106035	protein maturation by [4Fe-4S] cluster transfer	2	1	PF3D7_0207200,	50	23.32	46.11	0.0424307	0.301864	1

## Sheet: Molecular Function
ID	Name	Bgd count	Result count	Result gene list	Pct of bgd	Fold enrichment	Odds ratio	P-value	Benjamini	Bonferroni
GO:0008201	heparin binding	9	5	PF3D7_0424200,PF3D7_0731500,PF3D7_1301600,PF3D7_1335300,PF3D7_1335400,	55.6	25.91	60.12	4.80952e-07	5.16269e-05	8.46476e-05
GO:1901681	sulfur compound binding	25	7	PF3D7_0424200,PF3D7_0619500,PF3D7_0731500,PF3D7_1301600,PF3D7_1335300,PF3D7_1335400,PF3D7_1477800,	28	13.06	19.06	5.8667e-07	5.16269e-05	0.000103254
GO:0005539	glycosaminoglycan binding	10	5	PF3D7_0424200,PF3D7_0731500,PF3D7_1301600,PF3D7_1335300,PF3D7_1335400,	50	23.32	48.09	9.45613e-07	5.5476e-05	0.000166428
GO:0046812	host cell surface binding	106	10	PF3D7_0424200,PF3D7_0424400,PF3D7_0731500,PF3D7_1035500,PF3D7_1036300,PF3D7_1147800,PF3D7_1301600,PF3D7_1335300,PF3D7_1335400,PF3D7_1335900,	9.4	4.4	5.19	7.44946e-05	0.00327776	0.013111
GO:0005515	protein binding	623	24	PF3D7_0102200,PF3D7_0214100,PF3D7_0302200,PF3D7_0402000,PF3D7_0424400,PF3D7_0500800,PF3D7_0509000,PF3D7_0707300,PF3D7_0936800,PF3D7_1035500,PF3D7_1036300,PF3D7_1102200,PF3D7_1102500,PF3D7_1116000,PF3D7_1201000,PF3D7_1208300,PF3D7_1235900,PF3D7_1302200,PF3D7_1336400,PF3D7_1408200,PF3D7_1410400,PF3D7_1436300,PF3D7_1448400,PF3D7_1471100,	3.9	1.8	2.1	0.00243783	0.0858115	0.429058
GO:0046789	host cell surface receptor binding	87	6	PF3D7_0424200,PF3D7_0731500,PF3D7_1036300,PF3D7_1301600,PF3D7_1335300,PF3D7_1335900,	6.9	3.22	3.54	0.0103813	0.219642	1
GO:0016287	glycerone-phosphate O-acyltransferase activity	1	1	PF3D7_1212500,	100	46.64	inf	0.0214429	0.219642	1
GO:0140031	phosphorylation-dependent protein binding	1	1	PF3D7_0517300,	100	46.64	inf	0.0214429	0.219642	1
GO:0106153	phosphorylated histone binding	1	1	PF3D7_0517300,	100	46.64	inf	0.0214429	0.219642	1
GO:0043136	glycerol-3-phosphatase activity	1	1	PF3D7_1212500,	100	46.64	inf	0.0214429	0.219642	1
GO:0033818	beta-ketoacyl-acyl-carrier-protein synthase III activity	1	1	PF3D7_0211400,	100	46.64	inf	0.0214429	0.219642	1
GO:0016413	O-acetyltransferase activity	1	1	PF3D7_1212500,	100	46.64	inf	0.0214429	0.219642	1
GO:1990190	peptide-glutamate-N-acetyltransferase activity	1	1	PF3D7_1003300,	100	46.64	inf	0.0214429	0.219642	1
GO:0004671	protein C-terminal S-isoprenylcysteine carboxyl O-methyltransferase activity	1	1	PF3D7_1236800,	100	46.64	inf	0.0214429	0.219642	1
GO:0003823	antigen binding	1	1	PF3D7_1116000,	100	46.64	inf	0.0214429	0.219642	1
GO:0003880	protein C-terminal carboxyl O-methyltransferase activity	1	1	PF3D7_1236800,	100	46.64	inf	0.0214429	0.219642	1
GO:0005483	soluble NSF attachment protein activity	1	1	PF3D7_0509000,	100	46.64	inf	0.0214429	0.219642	1
GO:0005504	fatty acid binding	2	1	PF3D7_0211400,	50	23.32	46.11	0.0424307	0.219642	1
GO:0000036	acyl carrier activity	2	1	PF3D7_1208300,	50	23.32	46.11	0.0424307	0.219642	1
GO:0140414	phosphopantetheine-dependent carrier activity	2	1	PF3D7_1208300,	50	23.32	46.11	0.0424307	0.219642	1
GO:0001791	IgM binding	2	1	PF3D7_1036300,	50	23.32	46.11	0.0424307	0.219642	1
GO:0102420	sn-1-glycerol-3-phosphate C16:0-DCA-CoA acyl transferase activity	2	1	PF3D7_1212500,	50	23.32	46.11	0.0424307	0.219642	1
GO:0051192	prosthetic group binding	2	1	PF3D7_1208300,	50	23.32	46.11	0.0424307	0.219642	1
GO:0004016	adenylate cyclase activity	2	1	PF3D7_0802600,	50	23.32	46.11	0.0424307	0.219642	1
GO:0004315	3-oxoacyl-[acyl-carrier-protein] synthase activity	2	1	PF3D7_0211400,	50	23.32	46.11	0.0424307	0.219642	1
GO:0004366	glycerol-3-phosphate O-acyltransferase activity	2	1	PF3D7_1212500,	50	23.32	46.11	0.0424307	0.219642	1
GO:0030976	thiamine pyrophosphate binding	2	1	PF3D7_0619500,	50	23.32	46.11	0.0424307	0.219642	1
GO:0019865	immunoglobulin binding	2	1	PF3D7_1036300,	50	23.32	46.11	0.0424307	0.219642	1
GO:0004632	phosphopantothenate--cysteine ligase activity	2	1	PF3D7_1102400,	50	23.32	46.11	0.0424307	0.219642	1
GO:1990189	peptide-serine-N-acetyltransferase activity	2	1	PF3D7_1003300,	50	23.32	46.11	0.0424307	0.219642	1
GO:0004828	serine-tRNA ligase activity	2	1	PF3D7_1216000,	50	23.32	46.11	0.0424307	0.219642	1
GO:0004830	tryptophan-tRNA ligase activity	2	1	PF3D7_1336900,	50	23.32	46.11	0.0424307	0.219642	1
GO:0044620	ACP phosphopantetheine attachment site binding	2	1	PF3D7_1208300,	50	23.32	46.11	0.0424307	0.219642	1
GO:0000035	acyl binding	2	1	PF3D7_1208300,	50	23.32	46.11	0.0424307	0.219642	1
GO:0016874	ligase activity	122	6	PF3D7_0619500,PF3D7_1102400,PF3D7_1216000,PF3D7_1217800,PF3D7_1336900,PF3D7_1448400,	4.9	2.29	2.45	0.0458862	0.230742	1

## Sheet: Cellular component
ID	Name	Bgd count	Result count	Result gene list	Pct of bgd	Fold enrichment	Odds ratio	P-value	Benjamini	Bonferroni
GO:0020007	apical complex	106	16	PF3D7_0220800,PF3D7_0302200,PF3D7_0404500,PF3D7_0424200,PF3D7_0424400,PF3D7_0707300,PF3D7_0731500,PF3D7_0802600,PF3D7_1116000,PF3D7_1147800,PF3D7_1301600,PF3D7_1335300,PF3D7_1335400,PF3D7_1335900,PF3D7_1410400,PF3D7_1436300,	15.1	7.04	9.54	4.30964e-10	7.1109e-08	7.1109e-08
GO:0045177	apical part of cell	147	18	PF3D7_0103800,PF3D7_0220800,PF3D7_0302200,PF3D7_0404500,PF3D7_0424200,PF3D7_0424400,PF3D7_0707300,PF3D7_0731500,PF3D7_0802600,PF3D7_1035900,PF3D7_1116000,PF3D7_1147800,PF3D7_1301600,PF3D7_1335300,PF3D7_1335400,PF3D7_1335900,PF3D7_1410400,PF3D7_1436300,	12.2	5.71	7.61	1.0656e-09	8.79121e-08	1.75824e-07
GO:0020008	rhoptry	52	11	PF3D7_0220800,PF3D7_0302200,PF3D7_0424200,PF3D7_0424400,PF3D7_0707300,PF3D7_0802600,PF3D7_1116000,PF3D7_1147800,PF3D7_1335300,PF3D7_1335400,PF3D7_1410400,	21.2	9.87	13.7	7.21481e-09	3.96814e-07	1.19044e-06
GO:0018995	host cellular component	703	32	PF3D7_0101100,PF3D7_0101200,PF3D7_0102200,PF3D7_0102600,PF3D7_0103800,PF3D7_0114800,PF3D7_0214100,PF3D7_0302200,PF3D7_0402000,PF3D7_0424400,PF3D7_0425100,PF3D7_0500800,PF3D7_0532500,PF3D7_0700800,PF3D7_0707300,PF3D7_0800700,PF3D7_0830800,PF3D7_0936800,PF3D7_1039000,PF3D7_1102200,PF3D7_1102500,PF3D7_1145400,PF3D7_1201000,PF3D7_1201100,PF3D7_1201200,PF3D7_1301200,PF3D7_1302200,PF3D7_1372200,PF3D7_1…	4.6	2.12	2.76	1.20024e-05	0.000396081	0.0019804
GO:0043657	host cell	703	32	PF3D7_0101100,PF3D7_0101200,PF3D7_0102200,PF3D7_0102600,PF3D7_0103800,PF3D7_0114800,PF3D7_0214100,PF3D7_0302200,PF3D7_0402000,PF3D7_0424400,PF3D7_0425100,PF3D7_0500800,PF3D7_0532500,PF3D7_0700800,PF3D7_0707300,PF3D7_0800700,PF3D7_0830800,PF3D7_0936800,PF3D7_1039000,PF3D7_1102200,PF3D7_1102500,PF3D7_1145400,PF3D7_1201000,PF3D7_1201100,PF3D7_1201200,PF3D7_1301200,PF3D7_1302200,PF3D7_1372200,PF3D7_1…	4.6	2.12	2.76	1.20024e-05	0.000396081	0.0019804
GO:0033643	host cell part	621	27	PF3D7_0101100,PF3D7_0101200,PF3D7_0102200,PF3D7_0102600,PF3D7_0103800,PF3D7_0214100,PF3D7_0302200,PF3D7_0402000,PF3D7_0424400,PF3D7_0500800,PF3D7_0700800,PF3D7_0707300,PF3D7_0800700,PF3D7_0830800,PF3D7_0936800,PF3D7_1039000,PF3D7_1102200,PF3D7_1102500,PF3D7_1145400,PF3D7_1201000,PF3D7_1201100,PF3D7_1201200,PF3D7_1302200,PF3D7_1372200,PF3D7_1410400,PF3D7_1436300,PF3D7_1471100,	4.3	2.03	2.49	0.000167284	0.00397352	0.0276019
GO:1990225	rhoptry neck	14	4	PF3D7_0424400,PF3D7_1116000,PF3D7_1335300,PF3D7_1335400,	28.6	13.32	19	0.000168573	0.00397352	0.0278146
GO:0044228	host cell surface	31	5	PF3D7_0102200,PF3D7_0424400,PF3D7_0800700,PF3D7_0830800,PF3D7_1201000,	16.1	7.52	9.2	0.000445972	0.00919818	0.0735855
GO:0033646	host intracellular part	541	23	PF3D7_0101100,PF3D7_0101200,PF3D7_0102200,PF3D7_0102600,PF3D7_0103800,PF3D7_0214100,PF3D7_0402000,PF3D7_0424400,PF3D7_0500800,PF3D7_0700800,PF3D7_0707300,PF3D7_0936800,PF3D7_1039000,PF3D7_1102200,PF3D7_1145400,PF3D7_1201000,PF3D7_1201100,PF3D7_1201200,PF3D7_1302200,PF3D7_1372200,PF3D7_1410400,PF3D7_1436300,PF3D7_1471100,	4.3	1.98	2.35	0.000807107	0.0124255	0.133173
GO:0030430	host cell cytoplasm	541	23	PF3D7_0101100,PF3D7_0101200,PF3D7_0102200,PF3D7_0102600,PF3D7_0103800,PF3D7_0214100,PF3D7_0402000,PF3D7_0424400,PF3D7_0500800,PF3D7_0700800,PF3D7_0707300,PF3D7_0936800,PF3D7_1039000,PF3D7_1102200,PF3D7_1145400,PF3D7_1201000,PF3D7_1201100,PF3D7_1201200,PF3D7_1302200,PF3D7_1372200,PF3D7_1410400,PF3D7_1436300,PF3D7_1471100,	4.3	1.98	2.35	0.000807107	0.0124255	0.133173
GO:0043656	host intracellular region	542	23	PF3D7_0101100,PF3D7_0101200,PF3D7_0102200,PF3D7_0102600,PF3D7_0103800,PF3D7_0214100,PF3D7_0402000,PF3D7_0424400,PF3D7_0500800,PF3D7_0700800,PF3D7_0707300,PF3D7_0936800,PF3D7_1039000,PF3D7_1102200,PF3D7_1145400,PF3D7_1201000,PF3D7_1201100,PF3D7_1201200,PF3D7_1302200,PF3D7_1372200,PF3D7_1410400,PF3D7_1436300,PF3D7_1471100,	4.2	1.98	2.34	0.000828368	0.0124255	0.136681
GO:0020026	merozoite dense granule	10	3	PF3D7_0102200,PF3D7_1436300,PF3D7_1471100,	30	13.99	20.16	0.001028	0.014135	0.16962
GO:0033655	host cell cytoplasm part	524	22	PF3D7_0101100,PF3D7_0101200,PF3D7_0102200,PF3D7_0102600,PF3D7_0103800,PF3D7_0214100,PF3D7_0402000,PF3D7_0424400,PF3D7_0500800,PF3D7_0700800,PF3D7_0707300,PF3D7_0936800,PF3D7_1039000,PF3D7_1102200,PF3D7_1145400,PF3D7_1201000,PF3D7_1201200,PF3D7_1302200,PF3D7_1372200,PF3D7_1410400,PF3D7_1436300,PF3D7_1471100,	4.2	1.96	2.3	0.00127397	0.0152191	0.210206
GO:0005773	vacuole	125	9	PF3D7_0102200,PF3D7_0207300,PF3D7_0509000,PF3D7_1116000,PF3D7_1145400,PF3D7_1212600,PF3D7_1306400,PF3D7_1372200,PF3D7_1410400,	7.2	3.36	3.8	0.00129132	0.0152191	0.213068
GO:0009986	cell surface	160	10	PF3D7_0102700,PF3D7_0404500,PF3D7_0424400,PF3D7_0800700,PF3D7_0830800,PF3D7_1035500,PF3D7_1035900,PF3D7_1036300,PF3D7_1335900,PF3D7_1338800,	6.3	2.91	3.28	0.00204414	0.0224856	0.337284
GO:0020005	symbiont-containing vacuole membrane	46	5	PF3D7_0402000,PF3D7_1145400,PF3D7_1302200,PF3D7_1436300,PF3D7_1471100,	10.9	5.07	5.82	0.0027918	0.0287904	0.460646
GO:1903561	extracellular vesicle	91	7	PF3D7_0102200,PF3D7_0322900,PF3D7_0731500,PF3D7_1306400,PF3D7_1410400,PF3D7_1436300,PF3D7_1471100,	7.7	3.59	4.02	0.0031182	0.0302649	0.514503
GO:0097619	PTEX complex	5	2	PF3D7_1436300,PF3D7_1471100,	40	18.65	31.05	0.00436288	0.0399931	0.719875
GO:0005576	extracellular region	303	14	PF3D7_0102200,PF3D7_0207300,PF3D7_0322900,PF3D7_0402000,PF3D7_0424400,PF3D7_0707300,PF3D7_0731500,PF3D7_1145400,PF3D7_1201000,PF3D7_1302200,PF3D7_1306400,PF3D7_1410400,PF3D7_1436300,PF3D7_1471100,	4.6	2.15	2.42	0.00474064	0.0411687	0.782206
GO:0065010	extracellular membrane-bounded organelle	281	13	PF3D7_0102200,PF3D7_0322900,PF3D7_0402000,PF3D7_0424400,PF3D7_0707300,PF3D7_0731500,PF3D7_1145400,PF3D7_1201000,PF3D7_1302200,PF3D7_1306400,PF3D7_1410400,PF3D7_1436300,PF3D7_1471100,	4.6	2.16	2.4	0.00643948	0.0531257	1
GO:0043230	extracellular organelle	283	13	PF3D7_0102200,PF3D7_0322900,PF3D7_0402000,PF3D7_0424400,PF3D7_0707300,PF3D7_0731500,PF3D7_1145400,PF3D7_1201000,PF3D7_1302200,PF3D7_1306400,PF3D7_1410400,PF3D7_1436300,PF3D7_1471100,	4.6	2.14	2.38	0.00682854	0.0536528	1
GO:0000323	lytic vacuole	111	7	PF3D7_0102200,PF3D7_0207300,PF3D7_1116000,PF3D7_1145400,PF3D7_1306400,PF3D7_1372200,PF3D7_1410400,	6.3	2.94	3.23	0.00924951	0.0663552	1
GO:0005764	lysosome	111	7	PF3D7_0102200,PF3D7_0207300,PF3D7_1116000,PF3D7_1145400,PF3D7_1306400,PF3D7_1372200,PF3D7_1410400,	6.3	2.94	3.23	0.00924951	0.0663552	1
GO:0020009	microneme	41	4	PF3D7_0404500,PF3D7_0731500,PF3D7_1301600,PF3D7_1335900,	9.8	4.55	5.1	0.010959	0.0753434	1
GO:0044217	other organism part	116	7	PF3D7_0114800,PF3D7_0425100,PF3D7_0532500,PF3D7_1102200,PF3D7_1201200,PF3D7_1301200,PF3D7_1479100,	6	2.81	3.08	0.0116464	0.076866	1
GO:0031410	cytoplasmic vesicle	208	10	PF3D7_0102200,PF3D7_0103000,PF3D7_0214100,PF3D7_1116000,PF3D7_1145400,PF3D7_1306400,PF3D7_1372200,PF3D7_1410400,PF3D7_1436300,PF3D7_1471100,	4.8	2.24	2.46	0.0129045	0.0784687	1
GO:0020003	symbiont-containing vacuole	208	10	PF3D7_0102200,PF3D7_0402000,PF3D7_0424400,PF3D7_0707300,PF3D7_1145400,PF3D7_1201000,PF3D7_1302200,PF3D7_1410400,PF3D7_1436300,PF3D7_1471100,	4.8	2.24	2.46	0.0129045	0.0784687	1
GO:0097708	intracellular vesicle	209	10	PF3D7_0102200,PF3D7_0103000,PF3D7_0214100,PF3D7_1116000,PF3D7_1145400,PF3D7_1306400,PF3D7_1372200,PF3D7_1410400,PF3D7_1436300,PF3D7_1471100,	4.8	2.23	2.44	0.0133159	0.0784687	1
GO:0044538	host cell periphery	26	3	PF3D7_0402000,PF3D7_1102500,PF3D7_1201000,	11.5	5.38	6.11	0.0173803	0.0884093	1
GO:0045335	phagocytic vesicle	98	6	PF3D7_0102200,PF3D7_1116000,PF3D7_1145400,PF3D7_1306400,PF3D7_1372200,PF3D7_1410400,	6.1	2.86	3.11	0.0179411	0.0884093	1
GO:0032010	phagolysosome	98	6	PF3D7_0102200,PF3D7_1116000,PF3D7_1145400,PF3D7_1306400,PF3D7_1372200,PF3D7_1410400,	6.1	2.86	3.11	0.0179411	0.0884093	1
GO:0020020	food vacuole	98	6	PF3D7_0102200,PF3D7_1116000,PF3D7_1145400,PF3D7_1306400,PF3D7_1372200,PF3D7_1410400,	6.1	2.86	3.11	0.0179411	0.0884093	1
GO:0005767	secondary lysosome	98	6	PF3D7_0102200,PF3D7_1116000,PF3D7_1145400,PF3D7_1306400,PF3D7_1372200,PF3D7_1410400,	6.1	2.86	3.11	0.0179411	0.0884093	1
GO:0031982	vesicle	286	12	PF3D7_0102200,PF3D7_0103000,PF3D7_0214100,PF3D7_0322900,PF3D7_0731500,PF3D7_1116000,PF3D7_1145400,PF3D7_1306400,PF3D7_1372200,PF3D7_1410400,PF3D7_1436300,PF3D7_1471100,	4.2	1.96	2.14	0.0182177	0.0884093	1
GO:0031415	NatA complex	1	1	PF3D7_1003300,	100	46.64	inf	0.0214429	0.0982801	1
GO:0000312	plastid small ribosomal subunit	1	1	PF3D7_1413400,	100	46.64	inf	0.0214429	0.0982801	1
GO:0030139	endocytic vesicle	103	6	PF3D7_0102200,PF3D7_1116000,PF3D7_1145400,PF3D7_1306400,PF3D7_1372200,PF3D7_1410400,	5.8	2.72	2.94	0.0223854	0.0998268	1
GO:0044164	host cell cytosol	30	3	PF3D7_0424400,PF3D7_0936800,PF3D7_1102200,	10	4.66	5.2	0.0255236	0.110826	1
GO:0044161	host cell cytoplasmic vesicle	2	1	PF3D7_1471100,	50	23.32	46.11	0.0424307	0.166692	1
GO:0044425	obsolete membrane part	2	1	PF3D7_0707300,	50	23.32	46.11	0.0424307	0.166692	1
GO:0045121	membrane raft	2	1	PF3D7_0707300,	50	23.32	46.11	0.0424307	0.166692	1
GO:0098857	membrane microdomain	2	1	PF3D7_0707300,	50	23.32	46.11	0.0424307	0.166692	1
GO:0032991	protein-containing complex	16	2	PF3D7_1003000,PF3D7_1116000,	12.5	5.83	6.64	0.0449231	0.172379	1
GO:0020036	Maurer's cleft	369	13	PF3D7_0101100,PF3D7_0101200,PF3D7_0102600,PF3D7_0103800,PF3D7_0214100,PF3D7_0402000,PF3D7_0424400,PF3D7_0500800,PF3D7_0700800,PF3D7_0936800,PF3D7_1039000,PF3D7_1201200,PF3D7_1372200,	3.5	1.64	1.77	0.0498013	0.186755	1

## Sheet: KEGG
Pathway Id	Pathway	Unique Gene Count	Genes	Pathway Source	Total Pathway Compounds	Total Pathway Enzymes
ec00020	Citrate cycle (TCA cycle)	1	PF3D7_0611100	KEGG	23	31
ec00061	Fatty acid biosynthesis	2	PF3D7_0211400 | PF3D7_0211400 | PF3D7_0619500	KEGG	75	240
ec00071	Fatty acid degradation	1	PF3D7_0619500	KEGG	57	89
ec00230	Purine metabolism	2	PF3D7_0802600 | PF3D7_1216000 | PF3D7_1216000	KEGG	107	181
ec00240	Pyrimidine metabolism	1	PF3D7_1216000	KEGG	67	127
ec00405	Phenazine biosynthesis	1	PF3D7_0211400	KEGG	31	30
ec00500	Starch and sucrose metabolism	1	PF3D7_1216000	KEGG	52	92
ec00561	Glycerolipid metabolism	1	PF3D7_1212500	KEGG	40	50
ec00564	Glycerophospholipid metabolism	1	PF3D7_1212500 | PF3D7_1212500	KEGG	60	97
ec00620	Pyruvate metabolism	2	PF3D7_0611100 | PF3D7_0936800	KEGG	32	86
ec00627	Aminobenzoate degradation	1	PF3D7_0936800	KEGG	86	106
ec00650	Butanoate metabolism	1	PF3D7_0611100	KEGG	47	71
ec00720	Carbon fixation pathways in prokaryotes	1	PF3D7_0611100	KEGG	51	58
ec00740	Riboflavin metabolism	1	PF3D7_1216000	KEGG	24	35
ec00760	Nicotinate and nicotinamide metabolism	1	PF3D7_1216000	KEGG	54	84
ec00770	Pantothenate and CoA biosynthesis	2	PF3D7_1102400 | PF3D7_1216000	KEGG	30	38
ec00780	Biotin metabolism	1	PF3D7_0211400	KEGG	29	35
ec00900	Terpenoid backbone biosynthesis	1	PF3D7_1236800	KEGG	46	57
ec00970	Aminoacyl-tRNA biosynthesis	2	PF3D7_1216000 | PF3D7_1336900	KEGG	52	34
ec00983	Drug metabolism - other enzymes	1	PF3D7_1216000	KEGG	52	55

## Sheet: Upreg DEGs only Bio Proce
ID	Name	Bgd count	Result count	Result gene list	Pct of bgd	Fold enrichment	Odds ratio	P-value	Benjamini	Bonferroni
GO:0044409	entry into host	105	12	PF3D7_0424200,PF3D7_0424400,PF3D7_0707300,PF3D7_0731500,PF3D7_1035500,PF3D7_1035900,PF3D7_1116000,PF3D7_1147800,PF3D7_1335300,PF3D7_1335400,PF3D7_1335900,PF3D7_1471100,	11.4	8.25	11.15	1.1949e-08	2.25836e-06	2.25836e-06
GO:0052126	movement in host environment	124	12	PF3D7_0424200,PF3D7_0424400,PF3D7_0707300,PF3D7_0731500,PF3D7_1035500,PF3D7_1035900,PF3D7_1116000,PF3D7_1147800,PF3D7_1335300,PF3D7_1335400,PF3D7_1335900,PF3D7_1471100,	9.7	6.99	9.22	7.98023e-08	7.54132e-06	1.50826e-05
GO:0044403	biological process involved in symbiotic interaction	404	17	PF3D7_0214100,PF3D7_0220800,PF3D7_0302200,PF3D7_0424200,PF3D7_0424400,PF3D7_0700800,PF3D7_0707300,PF3D7_0731500,PF3D7_1035500,PF3D7_1035900,PF3D7_1116000,PF3D7_1147800,PF3D7_1335300,PF3D7_1335400,PF3D7_1335900,PF3D7_1436300,PF3D7_1471100,	4.2	3.04	3.93	2.03602e-05	0.00102676	0.00384808
GO:0044419	biological process involved in interspecies interaction between organisms	406	17	PF3D7_0214100,PF3D7_0220800,PF3D7_0302200,PF3D7_0424200,PF3D7_0424400,PF3D7_0700800,PF3D7_0707300,PF3D7_0731500,PF3D7_1035500,PF3D7_1035900,PF3D7_1116000,PF3D7_1147800,PF3D7_1335300,PF3D7_1335400,PF3D7_1335900,PF3D7_1436300,PF3D7_1471100,	4.2	3.02	3.91	2.17303e-05	0.00102676	0.00410703
GO:0051701	biological process involved in interaction with host	388	15	PF3D7_0214100,PF3D7_0424200,PF3D7_0424400,PF3D7_0700800,PF3D7_0707300,PF3D7_0731500,PF3D7_1035500,PF3D7_1035900,PF3D7_1116000,PF3D7_1147800,PF3D7_1335300,PF3D7_1335400,PF3D7_1335900,PF3D7_1436300,PF3D7_1471100,	3.9	2.79	3.46	0.000185746	0.00702118	0.0351059
GO:0008150	biological process	634	19	PF3D7_0214100,PF3D7_0220800,PF3D7_0302200,PF3D7_0424200,PF3D7_0424400,PF3D7_0700800,PF3D7_0707300,PF3D7_0731500,PF3D7_0802600,PF3D7_1035500,PF3D7_1035900,PF3D7_1116000,PF3D7_1147800,PF3D7_1301600,PF3D7_1335300,PF3D7_1335400,PF3D7_1335900,PF3D7_1436300,PF3D7_1471100,	3	2.16	2.73	0.000620238	0.0195123	0.117225
GO:0044417	translocation of molecules into host	14	3	PF3D7_0214100,PF3D7_0700800,PF3D7_1436300,	21.4	15.47	20.36	0.000825919	0.0195123	0.156099
GO:0042000	translocation of peptides or proteins into host	14	3	PF3D7_0214100,PF3D7_0700800,PF3D7_1436300,	21.4	15.47	20.36	0.000825919	0.0195123	0.156099
GO:0044053	translocation of peptides or proteins into host cell cytoplasm	4	2	PF3D7_0214100,PF3D7_1436300,	50	36.1	73.55	0.00111225	0.0233571	0.210214
GO:0007029	endoplasmic reticulum organization	8	2	PF3D7_0214100,PF3D7_1439800,	25	18.05	24.49	0.00500798	0.0946508	0.946508
GO:0051643	endoplasmic reticulum localization	1	1	PF3D7_1439800,	100	72.21	inf	0.0138486	0.100668	1
GO:0050900	leukocyte migration	1	1	PF3D7_1301600,	100	72.21	inf	0.0138486	0.100668	1
GO:0044658	pore formation in membrane of host by symbiont	1	1	PF3D7_1471100,	100	72.21	inf	0.0138486	0.100668	1
GO:0044501	modulation of signal transduction in other organism	1	1	PF3D7_0731500,	100	72.21	inf	0.0138486	0.100668	1
GO:0035821	modulation of process of other organism	1	1	PF3D7_0731500,	100	72.21	inf	0.0138486	0.100668	1
GO:0061817	endoplasmic reticulum-plasma membrane tethering	1	1	PF3D7_1439800,	100	72.21	inf	0.0138486	0.100668	1
GO:0030920	peptidyl-serine acetylation	1	1	PF3D7_1003300,	100	72.21	inf	0.0138486	0.100668	1
GO:0018002	N-terminal peptidyl-glutamic acid acetylation	1	1	PF3D7_1003300,	100	72.21	inf	0.0138486	0.100668	1
GO:0017198	N-terminal peptidyl-serine acetylation	1	1	PF3D7_1003300,	100	72.21	inf	0.0138486	0.100668	1
GO:0009268	response to pH	1	1	PF3D7_0802600,	100	72.21	inf	0.0138486	0.100668	1
GO:0006928	movement of cell or subcellular component	1	1	PF3D7_1335900,	100	72.21	inf	0.0138486	0.100668	1
GO:0006624	vacuolar protein processing	1	1	PF3D7_1212600,	100	72.21	inf	0.0138486	0.100668	1
GO:0006481	C-terminal protein methylation	1	1	PF3D7_1236800,	100	72.21	inf	0.0138486	0.100668	1
GO:0075109	modulation by symbiont of host receptor-mediated signal transduction	1	1	PF3D7_0731500,	100	72.21	inf	0.0138486	0.100668	1
GO:0052027	modulation by symbiont of host signal transduction pathway	1	1	PF3D7_0731500,	100	72.21	inf	0.0138486	0.100668	1
GO:0052111	modification by symbiont of host structure	1	1	PF3D7_1471100,	100	72.21	inf	0.0138486	0.100668	1
GO:0000349	generation of catalytic spliceosome for first transesterification step	2	1	PF3D7_1235900,	50	36.1	72.36	0.0275084	0.173303	1
GO:0006434	seryl-tRNA aminoacylation	2	1	PF3D7_1216000,	50	36.1	72.36	0.0275084	0.173303	1
GO:0090158	endoplasmic reticulum membrane organization	2	1	PF3D7_1439800,	50	36.1	72.36	0.0275084	0.173303	1
GO:0097056	selenocysteinyl-tRNA(Sec) biosynthetic process	2	1	PF3D7_1216000,	50	36.1	72.36	0.0275084	0.173303	1
GO:0034613	cellular protein localization	3	1	PF3D7_0707300,	33.3	24.07	36.17	0.040982	0.238544

## Sheet: GO & KEGG for Upreg genes 
Biological Process
ID	Name	No of genes	Gene ID list	Fold enrichment	Benjamini p-value
GO:0044409	entry into host	12	PF3D7_0424200,PF3D7_0424400,PF3D7_0707300,PF3D7_0731500,PF3D7_1035500,PF3D7_1035900,PF3D7_1116000,PF3D7_1147800,PF3D7_1335300,PF3D7_1335400,PF3D7_1335900,PF3D7_1471100,	8.25	1.1949e-08
GO:0044403	symbiotic interaction with host	17	PF3D7_0214100,PF3D7_0220800,PF3D7_0302200,PF3D7_0424200,PF3D7_0424400,PF3D7_0700800,PF3D7_0707300,PF3D7_0731500,PF3D7_1035500,PF3D7_1035900,PF3D7_1116000,PF3D7_1147800,PF3D7_1335300,PF3D7_1335400,PF3D7_1335900,PF3D7_1436300,PF3D7_1471100,	6.99	7.98023e-08
GO:0019915	lipid storage	2	PF3D7_0214100,PF3D7_1439800,	18.05	2.03602e-05
GO:0061025	membrane fusion	2	PF3D7_0214100,PF3D7_1436300,	36.1	2.17303e-05
GO:0044417	translocation of molecules into host	3	PF3D7_0214100,PF3D7_0700800,PF3D7_1436300,	15.47	0.000185746
GO:0044053	translocation of peptides or proteins into host cell cytoplasm	3	PF3D7_0214100,PF3D7_0700800,PF3D7_1436300,	15.47	0.000620238
GO:0006633	fattyacid biosynthetic process	1	PF3D7_1471100,	72.21	0.000825919
GO:0009268	response to pH	1	PF3D7_0802600,	2.79	0.000825919
GO:0052111	modification of host structure by symbiont	1	PF3D7_1471100,	72.21	0.00111225
GO:0015937	coenzyme A biosynthetic process	1	PF3D7_0542210,	72.21	0.0138486
GO:0050900	leukocyte migration	1	PF3D7_1301600,	2.16	0.0138486
GO:0052126	movement in host environment	3	PF3D7_0214100,PF3D7_0700800,PF3D7_1436300,	15.47	0.0138486
GO:0044501	modulation of signal transduction in other organism	3	PF3D7_0214100,PF3D7_0700800,PF3D7_1436300,	15.47	0.0138486
GO:0035821	modulation of process of other organism	2	PF3D7_0214100,PF3D7_1439800,	18.05	0.0138486
GO:0061817	endoplasmic reticulum-plasma membrane tethering	2	PF3D7_1301600,	72.21	0.0138486
GO:0030920	peptidyl-serine acetylation	1	PF3D7_1471100,	72.21	0.0138486
GO:0017198	N-terminal peptidyl-serine acetylation	1	PF3D7_0731500,	72.21	0.0138486
GO:0006928	movement of cell or subcellular component	1	PF3D7_1439800,	72.21	0.0138486
GO:0006624	vacuolar protein processing	1	PF3D7_1003300,	72.21	0.0138486
GO:0075109	modulation by symbiont of host receptor-mediated signal transduction	1	PF3D7_0731500,	72.21	0.0138486
GO:0000349	generation of catalytic spliceosome for first transesterification step	1	PF3D7_1235900,	36.1	0.0275084
GO:0006434	seryl-tRNA aminoacylation	1	PF3D7_1216000,	36.1	0.0275084
GO:0090158	endoplasmic reticulum membrane organization	1	PF3D7_1439800,	36.1	0.0275084
GO:0034613	cellular protein localization	1	PF3D7_0707300,	24.07
Molecular Function
ID	Name	No of genes	Gene ID list	Fold enrichment	P-value
GO:0008201	heparin binding	5	PF3D7_0424200,PF3D7_0731500,PF3D7_1301600,PF3D7_1335300,PF3D7_1335400,	40.12	5.2241e-08
GO:0005539	glycosaminoglycan binding	5	PF3D7_0424200,PF3D7_0731500,PF3D7_1301600,PF3D7_1335300,PF3D7_1335400,	36.1	1.03373e-07
GO:1901681	sulfur compound binding	6	PF3D7_0424200,PF3D7_0731500,PF3D7_1301600,PF3D7_1335300,PF3D7_1335400,PF3D7_1477800,	17.33	7.95683e-07
GO:0046812	host cell surface binding	10	PF3D7_0424200,PF3D7_0424400,PF3D7_0731500,PF3D7_1035500,PF3D7_1036300,PF3D7_1147800,PF3D7_1301600,PF3D7_1335300,PF3D7_1335400,PF3D7_1335900,	6.81	1.38992e-06
GO:0005515	protein binding	20	PF3D7_0102200,PF3D7_0214100,PF3D7_0302200,PF3D7_0402000,PF3D7_0424400,PF3D7_0500800,PF3D7_0707300,PF3D7_0935900,PF3D7_0936800,PF3D7_1035500,PF3D7_1036300,PF3D7_1102200,PF3D7_1116000,PF3D7_1201000,PF3D7_1235900,PF3D7_1302200,PF3D7_1408200,PF3D7_1410400,PF3D7_1436300,PF3D7_1471100,	2.32	0.000163442
GO:0046789	host cell surface receptor binding	6	PF3D7_0424200,PF3D7_0731500,PF3D7_1036300,PF3D7_1301600,PF3D7_1335300,PF3D7_1335900,	4.98	0.00116375
GO:0003823	antigen binding	1	PF3D7_1116000,	72.21	0.0138486
GO:0005253	anion channel activity	1	PF3D7_0302200,	24.07	0.0138486
GO:0001791	IgM binding	1	PF3D7_1036300,	36.1	0.0138486
GO:0004016	adenylate cyclase activity	1	PF3D7_0802600,	36.1	0.0275084
GO:0004828	serine-tRNA ligase activity	1	PF3D7_1216000,	36.1	0.0275084
GO:1990190	peptide-glutamate-N-acetyltransferase activity	1	PF3D7_1003300,	72.21	0.0275084
GO:0004671	protein C-terminal S-isoprenylcysteine carboxyl O-methyltransferase activity	1	PF3D7_1236800,	72.21	0.0275084
GO:0004632	phosphopantothenate--cysteine ligase activity	1	PF3D7_1102400,	36.1	0.0275084
GO:1990189	peptide-serine-N-acetyltransferase activity	1	PF3D7_1003300,	36.1	0.0275084
GO:0019865	immunoglobulin binding	1	PF3D7_1036300,	36.1	0.0364918
GO:0043565	sequence-specific DNA binding	2	PF3D7_1342900,PF3D7_1408200,	6.56	0.040982
GO:0010340	carboxyl-O-methyltransferase activity	1	PF3D7_1236800,	24.07	0.040982
GO:0017178	diphthine-ammonia ligase activity	1	PF3D7_1217800,	24.07	0.040982
GO:0030507	spectrin binding	1	PF3D7_0424400,	24.07	0.040982
GO:0051998	protein carboxyl O-methyltransferase activity	1	PF3D7_1236800,	24.07	0.040982
GO:0016874	ligase activity	6	PF3D7_0619500,PF3D7_1102400,PF3D7_1216000,PF3D7_1217800,PF3D7_1336900,PF3D7_1448400,	4.9	0.0458862
Cellular Component
ID	Name	No of genes	Gene ID list	Fold enrichment	P-value
GO:0020007	apical complex	15	PF3D7_0220800,PF3D7_0302200,PF3D7_0424200,PF3D7_0424400,PF3D7_0707300,PF3D7_0731500,PF3D7_0802600,PF3D7_1116000,PF3D7_1147800,PF3D7_1301600,PF3D7_1335300,PF3D7_1335400,PF3D7_1335900,PF3D7_1410400,PF3D7_1436300,	10.22	5.58699e-12
GO:0020008	rhoptry	11	PF3D7_0220800,PF3D7_0302200,PF3D7_0424200,PF3D7_0424400,PF3D7_0707300,PF3D7_0802600,PF3D7_1116000,PF3D7_1147800,PF3D7_1335300,PF3D7_1335400,PF3D7_1410400,	15.28	5.5581e-11
GO:0018995	host cellular component	27	PF3D7_0101100,PF3D7_0101200,PF3D7_0102200,PF3D7_0114800,PF3D7_0214100,PF3D7_0302200,PF3D7_0402000,PF3D7_0424400,PF3D7_0500800,PF3D7_0532500,PF3D7_0700800,PF3D7_0707300,PF3D7_0800700,PF3D7_0830800,PF3D7_0935900,PF3D7_0936800,PF3D7_1102200,PF3D7_1201000,PF3D7_1201100,PF3D7_1201200,PF3D7_1301200,PF3D7_1302200,PF3D7_1372200,PF3D7_1410400,PF3D7_1436300,PF3D7_1471100,PF3D7_1479100,	2.77	1.40069e-07
GO:0065010	extracellular membrane-bounded organelle	13	PF3D7_0102200,PF3D7_0322900,PF3D7_0402000,PF3D7_0424400,PF3D7_0707300,PF3D7_0731500,PF3D7_0935900,PF3D7_1201000,PF3D7_1302200,PF3D7_1306400,PF3D7_1410400,PF3D7_1436300,PF3D7_1471100,	3.34	3.63886e-06
GO:0020026	merozoite dense granule	3	PF3D7_0102200,PF3D7_1436300,PF3D7_1471100,	21.66	2.1145e-05
GO:0097619	PTEX complex	2	PF3D7_1436300,PF3D7_1471100,	28.88	2.94161e-05
GO:0020036	Maurer's cleft	11	PF3D7_0101100,PF3D7_0101200,PF3D7_0214100,PF3D7_0402000,PF3D7_0424400,PF3D7_0500800,PF3D7_0700800,PF3D7_0935900,PF3D7_0936800,PF3D7_1201200,PF3D7_1372200,	2.15	3.00995e-05
GO:0020009	microneme	3	PF3D7_0731500,PF3D7_1301600,PF3D7_1335900,	5.28	5.57208e-05
GO:0032010	phagolysosome	5	PF3D7_0102200,PF3D7_1116000,PF3D7_1306400,PF3D7_1372200,PF3D7_1410400,	3.68	9.08786e-05
GO:0098857	membrane microdomain	1	PF3D7_0707300,	36.1	0.000283277
GO:0033643	host cell part	23	PF3D7_0101100,PF3D7_0101200,PF3D7_0102200,PF3D7_0214100,PF3D7_0302200,PF3D7_0402000,PF3D7_0424400,PF3D7_0500800,PF3D7_0700800,PF3D7_0707300,PF3D7_0800700,PF3D7_0830800,PF3D7_0935900,PF3D7_0936800,PF3D7_1102200,PF3D7_1201000,PF3D7_1201100,PF3D7_1201200,PF3D7_1302200,PF3D7_1372200,PF3D7_1410400,PF3D7_1436300,PF3D7_1471100,	2.67	0.00145934
GO:0030430	host cell cytoplasm	20	PF3D7_0101100,PF3D7_0101200,PF3D7_0102200,PF3D7_0214100,PF3D7_0402000,PF3D7_0424400,PF3D7_0500800,PF3D7_0700800,PF3D7_0707300,PF3D7_0935900,PF3D7_0936800,PF3D7_1102200,PF3D7_1201000,PF3D7_1201100,PF3D7_1201200,PF3D7_1302200,PF3D7_1372200,PF3D7_1410400,PF3D7_1436300,PF3D7_1471100,	2.67	0.00161607
GO:1903561	extracellular vesicle	8	PF3D7_0102200,PF3D7_0322900,PF3D7_0731500,PF3D7_0935900,PF3D7_1306400,PF3D7_1410400,PF3D7_1436300,PF3D7_1471100,	6.35	0.0018372
GO:1990225	rhoptry neck	4	PF3D7_0424400,PF3D7_1116000,PF3D7_1335300,PF3D7_1335400,	20.63	0.00201096
GO:0044228	host cell surface	5	PF3D7_0102200,PF3D7_0424400,PF3D7_0800700,PF3D7_0830800,PF3D7_1201000,	11.65	0.00352283
GO:0009986	cell surface	8	PF3D7_0102700,PF3D7_0424400,PF3D7_0800700,PF3D7_0830800,PF3D7_1035500,PF3D7_1035900,PF3D7_1036300,PF3D7_1335900,	3.61	0.00500961
GO:0031982	vesicle	11	PF3D7_0102200,PF3D7_0214100,PF3D7_0322900,PF3D7_0731500,PF3D7_0935900,PF3D7_1116000,PF3D7_1306400,PF3D7_1372200,PF3D7_1410400,PF3D7_1436300,PF3D7_1471100,	2.78	0.00719175
GO:0020003	symbiont-containing vacuole	9	PF3D7_0102200,PF3D7_0402000,PF3D7_0424400,PF3D7_0707300,PF3D7_1201000,PF3D7_1302200,PF3D7_1410400,PF3D7_1436300,PF3D7_1471100,	3.12	0.00736759
GO:0020005	symbiont-containing vacuole membrane	4	PF3D7_0402000,PF3D7_1302200,PF3D7_1436300,PF3D7_1471100,	6.28	0.00786945
GO:0044217	other organism part	6	PF3D7_0114800,PF3D7_0532500,PF3D7_1102200,PF3D7_1201200,PF3D7_1301200,PF3D7_1479100,	3.73	0.0109574
GO:0005773	vacuole	6	PF3D7_0102200,PF3D7_1116000,PF3D7_1212600,PF3D7_1306400,PF3D7_1372200,PF3D7_1410400,	3.47	0.0112903
GO:0031410	cytoplasmic vesicle	8	PF3D7_0102200,PF3D7_0214100,PF3D7_1116000,PF3D7_1306400,PF3D7_1372200,PF3D7_1410400,PF3D7_1436300,PF3D7_1471100,	2.78	0.0134014
GO:0044164	host cell cytosol	3	PF3D7_0424400,PF3D7_0936800,PF3D7_1102200,	7.22	0.0138486
GO:0030139	endocytic vesicle	5	PF3D7_0102200,PF3D7_1116000,PF3D7_1306400,PF3D7_1372200,PF3D7_1410400,	3.51	0.0180397
GO:0031415	NatA complex	1	PF3D7_1003300,	72.21	0.018556
GO:0000323	lytic vacuole	5	PF3D7_0102200,PF3D7_1116000,PF3D7_1306400,PF3D7_1372200,PF3D7_1410400,	3.25	0.0199885
GO:0032991	protein-containing complex	2	PF3D7_1003000,PF3D7_1116000,	9.03	0.0275084
GO:0045121	membrane raft	1	PF3D7_0707300,	36.1	0.0275084
GO:0044161	host cell cytoplasmic vesicle	1	PF3D7_1471100,	36.1	0.0275084
GO:0031414	N-terminal protein acetyltransferase complex	1	PF3D7_1003300,	24.07	0.040982
GO:0044538	host cell periphery	2	PF3D7_0402000,PF3D7_1201000,	5.55	0.0495681
Metabolic Pathways
ID	Name	No of genes	Gene ID list	Fold enrichment	Benjamini p-value
ec00770__PK__KEGG	Pantothenate and CoA biosynthesis	2	PF3D7_1102400,PF3D7_1216000,	12.38	0.214577
PWY0-901__PK__MetaCyc	L-selenocysteine biosynthesis I (bacteria)	1	PF3D7_1216000,	39.21	0.214577
PWY-6281__PK__MetaCyc	L-selenocysteine biosynthesis II (archaea and eukaryotes)	1	PF3D7_1216000,	23.52	0.214577
PWY-8342__PK__MetaCyc	coenzyme A biosynthesis III (archaea)	1	PF3D7_1102400,	23.52	0.214577
PWY-6482__PK__MetaCyc	diphthamide biosynthesis I (archaea)	1	PF3D7_1217800,	23.52	0.214577
